# Supplementary material for: Early cross-coronavirus reactive signatures of humoral immunity against COVID-19
Source: Sci Immunol. 2021 Sep 9;6(64):eabj2901. doi: 10.1126/sciimmunol.abj2901 (PMC8943686; doi:10.1126/sciimmunol.abj2901)
Supplement: Supplementary file 3 — Table S2 [file sciimmunol.abj2901_table_s2.zip]

Archive with 1 entries (1 files):
- sciimmunol.abj2901_table_S2.xlsx
