# Supplementary material for: Early cross-coronavirus reactive signatures of humoral immunity against COVID-19
Source: Sci Immunol. 2021 Sep 9;6(64):eabj2901. doi: 10.1126/sciimmunol.abj2901 (PMC8943686; doi:10.1126/sciimmunol.abj2901)
Supplement: Supplementary file 3 — Table S2 [file sciimmunol.abj2901_table_s2.zip › sciimmunol.abj2901_table_S2.xlsx]

## Sheet: Fig.1 2 3
sample ID	Day	IgG1	IgG1	IgG1	IgG1	IgG1	IgG1	IgG1	IgG1	IgG1	IgG2	IgG2	IgG2	IgG2	IgG2	IgG2	IgG2	IgG2	IgG2	IgG3	IgG3	IgG3	IgG3	IgG3	IgG3	IgG3	IgG3	IgG3	IgG4	IgG4	IgG4	IgG4	IgG4	IgG4	IgG4	IgG4	IgG4	IgA1	IgA1	IgA1	IgA1	IgA1	IgA1	IgA1	IgA1	IgA1	IgM	IgM	IgM
		SARS-CoV2_N.IgG1	CoV_OC43.IgG1	influenza_HA.IgG1	SARS-CoV-2_S1.IgG1	Ebola_gp.IgG1	CMV.IgG1	SARS-CoV-2_S.IgG1	SARS-CoV-2_S2.IgG1	SARS-CoV-2_RBD.IgG1	SARS-CoV2_N.IgG2	CoV_OC43.IgG2	influenza_HA.IgG2	SARS-CoV-2_S1.IgG2	Ebola_gp.IgG2	CMV.IgG2	SARS-CoV-2_S.IgG2	SARS-CoV-2_S2.IgG2	SARS-CoV-2_RBD.IgG2	SARS-CoV2_N.IgG3	CoV_OC43.IgG3	influenza_HA.IgG3	SARS-CoV-2_S1.IgG3	Ebola_gp.IgG3	CMV.IgG3	SARS-CoV-2_S.IgG3	SARS-CoV-2_S2.IgG3	SARS-CoV-2_RBD.IgG3	SARS-CoV2_N.IgG4	CoV_OC43.IgG4	influenza_HA.IgG4	SARS-CoV-2_S1.IgG4	Ebola_gp.IgG4	CMV.IgG4	SARS-CoV-2_S.IgG4	SARS-CoV-2_S2.IgG4	SARS-CoV-2_RBD.IgG4	SARS-CoV2_N.IgA1	CoV_OC43.IgA1	influenza_HA.IgA1	SARS-CoV-2_S1.IgA1	Ebola_gp.IgA1	CMV.IgA1	SARS-CoV-2_S.IgA1	SARS-CoV-2_S2.IgA1	SARS-CoV-2_RBD.IgA1	SARS-CoV2_N.IgM	CoV_OC43.IgM	influenza_HA.IgM
1	D0	12094.8	16714.5	174824	3640	4658.5	1.36762e+06	18978	8789.5	4503.5	45415.5	3865.5	6791.75	3054.5	4424.5	51472.5	3352	5814.5	3364	39606.5	3856.25	4103.5	3709.25	5407.5	240102	6575	11754.8	19104	3214.5	3692.5	3906	3285.5	4008.5	3756.5	3463.25	4301	3145	42024.8	4595.75	21293.2	4024	5306.75	12573.2	5211.25	7045.75	8477.75	28238.2	5610.25	29313.8
1	D3	11229.5	16134.2	171778	3748.75	4657.5	1387210	19812.2	9213.5	4930	46412.8	3634.5	8850	2908.5	4222.25	93228	3319.25	5312.5	3287	2.17015e+06	34420.5	7190.25	67729	6090.5	26998.8	237358	461616	138336	3244	3727.25	3887.75	3174.25	3873.25	3707	3390.5	4215.75	3320	41392.5	4625.75	29976.8	3622.25	5884.5	16873.5	4831	7341.25	8712.75	35325	5897.5	33553.5
2	D0	4192	3827.25	4230.25	3326.5	4448	8577	3506.25	4744	3391	12080.5	3549	3378.75	3257	4191.5	3514.75	3373	4487.5	3154.25	15427	3936	3732.75	3827.5	4213.75	4008.25	14032.5	5456.25	3814.5	7174.75	3812	4024	3187.25	4046	3893.5	3435.25	4326	3197.75	79071.5	5565.25	12904.8	16511.5	5095	9961	117749	27900	46195	193690	7067.25	22534
2	D3	26320.8	3816.75	4307.75	3482.75	4262.25	9945	3692.5	13284.5	6990.25	102394	3774.25	3929	3129	4536	3981	3634.25	5286.75	9752.25	300700	5812.5	4512	9939.5	4550.25	4334.5	67771.8	24319	23337	61844	3810.75	3952.75	3335	4053.5	3898.75	3361.75	4486.5	3383.25	533921	13442	11616	43207.8	14727	8783.5	172892	58724.2	117745	248552	7778	21223
3	D0	211478	8761.5	61512.2	38024.8	4514.5	1.37445e+06	253307	222264	223658	24957.2	3683	4042.25	2965.5	4144.75	4872.75	4606	5642.25	3198.75	63688	3874.75	3654.5	7181	4109.5	5185.5	25851.5	25102.2	31286.8	4063	3781.75	3803	3329	4166.25	4075	3270	4378	3226.25	1.04062e+06	12339	10357.2	23754.8	5974.75	9694.5	81596.8	71446	151976	161110	17619.5	28810
3	D3	730700	9945.5	50097.2	267637	4517	1.17397e+06	963388	489138	1.05382e+06	28679	3420.5	3605.25	3237	4074.5	4470	4829.25	4924	3523.75	226246	4441.25	3866.5	22871.8	4232	5001.5	87470.8	40694	107530	4418	3666.75	3806	3096.5	4122.5	3822.75	3372	4318	3330	1.264e+06	15661.8	8963.25	52533	5357.5	9449	120338	68710	199236	263685	21240.5	29451.2
4	D0	13178.5	20082.2	26965	3585.75	5260.5	185416	3986	11438.8	4576.5	19353	3679.5	3610.5	3055.5	4147.75	4003.5	3139	5170.5	3240.25	13530.2	4186.75	3921	4105.75	4258.5	44966	6810.5	8524.75	5513.75	4513	3764.5	3997.5	3304.25	4210.5	4031.5	3598.5	4307.5	3365	9666.25	5379.75	4303.25	3546.5	5235	4502.75	4201	6949.75	7289.75	121028	10927.8	18474.5
4	D3	110934	25346	37177	4630	6052.75	272244	30399	115739	16784	22903.8	3294	3595	2995.75	3822.5	3696.5	3103.25	4254.25	3000.25	11827	4098.75	3975	3687.25	4083	47289.2	6586	13759	5908.5	4158.5	3755.75	3737.5	3231.5	4203.25	3813.5	3459.25	4364	3333.5	42076.8	6893.5	5101.5	5996	5232.5	5097.75	10848	18144.8	18039.8	439065	50337.8	22283
5	D0	135704	9703.25	297933	3662.25	4460.75	630001	4271.5	11007	5029.25	49538.8	3592.25	6380	2922.5	4066	4616	3204.75	4718	3148.5	5365.25	3806	8329.25	3303	4268	563526	3554.5	15889.5	3684.5	4159	3843	3758	3412.25	4114	3927.25	3485.5	4263.5	3357.5	22376.5	4944.75	14524.5	3465.5	4381.5	42750	7656.5	9417	7395	43943.5	5132.5	9971.25
5	D3	2993975	12772.8	358280	8002	4837	740784	32531.8	58958	44990	68964.2	3551.5	5962.5	2842	4263.5	4719.25	3533.5	5805.75	3064.5	18691.8	3827	8675.5	3357.75	4251	579989	4390.25	96364.8	4244.25	4131	3640.25	3854	3307	4049.25	3849.75	3351.25	4298.25	3279.5	162158	6333.5	15343.5	4907.75	4268	42678	16694.2	20682.5	14505.5	97826.5	6056.75	8150.5
5	D7	4992816	78505	325490	358200	7216	646096	1197841	888309	1.12987e+06	42453	3477.5	7006.25	3751.5	4253.75	4021.5	8124	8511	14217	370140	8973.75	9677.5	14338.2	4738.5	614802	60834.5	390337	65184.8	4103.25	3495.5	3883.5	3263	3949.25	3766.5	3268.75	4267.75	3194.75	478746	9888.75	17897.2	35977.5	4453.25	45620.5	74931.8	60436.5	101915	388437	11988	8860.5
6	D0	18642.5	22867.8	49727.5	3595	4443	1.97071e+06	7097.5	75551	7595.5	13339.2	3409	4447.75	4276.25	3863.5	4333.25	5425	4395.25	19767.5	5166	4255.5	5592	3207.25	4036.75	9039.5	5977.25	81437	3556.25	4103.75	3574.25	3581	3294	3977.5	3829.5	3581.5	4727.25	3215.75	30784.2	9249	85388.8	5196	5297	7334.75	15854.5	52778	20588	51877.8	8424.75	34334.2
6	D3	668912	17373	37112	5673	4346.5	1.80174e+06	42680.2	362746	63115	245910	4578.5	6487.75	103030	4103.25	4580	145812	36699.5	461924	148783	5520.25	6254.5	3902.25	4228	9813.5	93635.8	253182	6305	3629.5	3659.25	3873.5	3349.5	4271.5	3931	3390.5	4524	3468	1.58724e+06	46604.2	111076	16401.2	9165.5	9224.5	72508	210170	94401	401626	14439.5	34857.2
6	D7	2.15581e+06	47458	76499	117055	5209.25	1.88424e+06	610195	1.64848e+06	843020	620031	13697.5	7795.5	177274	5180.75	5187.5	414010	134078	1.20477e+06	756978	19639.5	8009	18217.5	6318	11123.5	455026	503162	44867.2	4321.75	3638	3634	3364.5	4160	3791	3456.5	4532	3406.75	1.59084e+06	52886.5	168924	38764.5	17333	12113	317337	466106	171648	438923	21899.8	38113
7	D0	34875.8	7388	84629.2	3714.25	4725.5	425240	4969	41799.5	5992.25	14372	3475.25	3855.5	3002.5	4324.75	4790	3140.5	12846	3124.5	4958.25	3939.25	3841.5	3365.75	4415.75	310468	4024.25	7176.5	3956.25	3933	3749.75	4078.25	3257	4078.5	3864.75	3242.25	4191.75	3184.5	297552	20243.8	55471	40308.5	7493.25	15576.8	71463	96154.8	166879	246175	25104.5	61392
7	D3	748177	10681	119256	24451.5	4615.5	516694	106630	445260	95522	13034.5	3707	3635.75	3193	4142	4078.25	4104.25	25531.5	3842.75	7711.5	4074.5	4232.25	4525.25	4567.75	206298	11639.5	15345.5	11630.2	3649	3686	4050.25	3423.5	4121	3711.5	3313.5	4190.75	3318.75	1.25491e+06	48265.2	74920.2	220567	9120.25	18988.8	360935	277700	653212	1345035	126248	123000
8	D0	4403.5	4103	3981.75	3373.5	4123.5	4278.5	3338.5	5867.25	3410.5	32570.2	3238	3556.75	2904	4134.25	3650.25	2899	12035.5	2990.5	7127	3764.25	3833.5	3315.75	3942.25	3767	3368.5	4838.25	3638.5	4056	3618.25	3740	3300	4021.25	3665	3480.5	4320.75	3332.25	24447.5	4705.25	14509.8	3534.75	4861	4751	3441	11914.8	12510	21581	5156.5	9152.75
9	D0	4090.5	3774.5	12698.5	3258	4018.25	3918.75	3488.5	4299.5	3322	29495.5	3615	9963.75	3133	4263	3628.5	3125.5	6084.25	3159.5	7519	3794.75	17995.8	3523	4190.5	3849	4965.75	6917.25	5482.5	3992.25	3728	6069.75	3183.5	4171.5	3794.25	3371	4319.75	3373.25	243584	6139	17760.8	8088.25	4683	4934	262199	20868.5	42977.8	43080.5	7972.75	8225.75
9	D3	11542.5	3853.5	14605.2	3399.5	3937.75	4046	4329	14793	12220	53351	3522.5	7924.5	3039.5	4576	4268.25	3902.25	12813.8	3994.5	86103.5	4766.75	19323.2	15902.8	4206.5	4125	42242.5	46806.5	42619.2	4162.25	3702.5	5941	3229.75	4172.75	3783.5	3272.75	4386.75	3173	599132	7557	16164	14508	4629	5357.5	681917	59109	108218	52503.5	8031.5	7938
10	D0	142520	8818	12384	13666.2	5675.25	443761	49396.5	188740	63782.2	112838	3389.75	5448.5	3321.5	3716.5	12918.8	7959.25	28213.2	17735.5	41384	4067	4295.25	3976.25	5437.25	238807	6930.25	11502.2	19253	3558.25	3588.5	3801.5	3128.75	3983.75	3740	3472	4463	3149	97061.2	8304.25	14828.8	14835	7313.25	16482.5	85892.2	130503	58044.2	171972	13117.2	17402
11	D0	1174508	21571	94259	268715	5007.5	318803	991289	1.86113e+06	1791251	311858	3916.5	4003.75	6660.75	6320	3986.25	38932.8	36707.5	74400.8	298038	5447.75	3941	12819	4229.75	4211.75	51285.2	52308	152079	4851.75	3710	3821.5	3237	4084.5	3913.5	3395.75	4646	3422.5	968370	20588.2	36886.8	140463	6571.75	23406.2	227376	248464	343247	244481	7164.25	9657.5
12	D0	26501	10932.8	164090	3635.25	5008.75	902996	4221	11081	11594.5	32018.5	3466.25	3878.75	4207	4297.5	6340	4273.75	4172.5	83789.8	6404.5	3843.25	3886.25	3218.5	4118.25	4074	3321.5	5060	3454.5	4448.5	3597.5	3770.75	3256.5	3984.5	3749	3381.75	4424.25	3298	16837	4292.75	5997.5	5642.5	5908.25	6637.5	14994	20422.5	16438	40024.2	5429.75	14228
12	D3	41843.5	8195.25	108816	8104	4752	583394	51196.2	147596	159061	79353	3610	4550.25	21922	4460	8620	46543.2	7045.25	680248	22842	4266.5	4166	4194.75	4640	94621.5	14805.5	25721.8	8752.5	4052	3813.25	3856.75	3389.5	4252.5	3844.5	3459.5	4270	3413.25	167051	5547.75	7608.25	155030	9097	9998.5	286756	243989	330903	88039.5	7086.5	17422.5
12	D7	483301	9016	68416	308273	4872	372360	1.01893e+06	868930	1.09594e+06	207652	4023.5	4029.5	10136.5	4375.25	5880	33313.2	13622.5	479120	131087	5023.75	4012.5	15320	4075	4329	90202.8	106766	64335.2	4008	3724.75	3809.75	3394	4063.5	3793.75	3488.25	4388	3400.75	655868	8188.25	7286.5	427652	7741.5	8953.5	585757	300608	758396	94409	7559.5	11839
12	DE	2.02888e+06	42387.2	177406	914206	5393	1059818	2.89062e+06	2.27212e+06	2.70976e+06	307808	4056	3981.5	13403	4376	6276.75	36095.5	20085.2	470488	462940	10463.8	4753.5	66810.5	4705.5	5042	179244	220296	212638	4587.25	3650.75	3951.5	3310	4214	3884	3453	4274	3445	357711	8992	8037	320424	7921.25	15859.5	440766	235357	510406	80258.5	7695.75	13658.8
13	D0	20181	29413.5	188614	3482.75	4698.5	463939	3799.5	6536.5	4228.5	81083.8	4063.25	9054.75	2958.25	4276	27854	3159.25	4752.75	3215.75	16163	3998.5	4020	3691.25	4075.5	3926.5	8899	18299	6543.5	3408.75	3535.5	3803.25	3294	4139	3760.5	3413.75	3985	3275	80839	5242.75	8574.25	4572.75	4591.25	6207.75	6217.5	16816.5	13316	37777	6149.25	7208
13	D3	188478	24215.2	150574	3537	4654	430240	4645.25	15013	7813	70323.5	4130.25	6437.75	3054	4282.75	18646.2	3746	4633.75	3327.5	4771.25	3955	4098.25	3226.25	4059.5	3858.5	3496.5	4436	3427.5	3203.5	3720	3742	3222.25	3963	3876.5	3229	4233.75	3176	554988	6264.5	9375.5	18168.8	4822.5	5898.5	26357	82844	66608.2	81405	6705.75	6833
14	D3	23808	27952	921296	3870.75	5391.5	1.61317e+06	6417.25	43127.2	5049.5	26391.2	3512	4333.25	2995.25	3988.5	4689.5	3272	4436.5	3024.5	4610.75	4030.25	4250	3592.5	4522	14060.5	3777	5451.25	3754.75	4508.75	3808.5	3787	3334.5	4106.75	3980.25	3396	4261.25	3283	26190.5	4267	15495.8	3441.5	4409.5	29134.8	12659.2	164180	8752	59865	5692	301617
14	D3	12437.2	13685.2	511399	3734.25	4920.5	745986	5596.25	78859.5	4597.25	16295	3491	3689	2821.25	4150.5	5019.75	3257.25	4361.25	2916	3781.5	3909.25	4142.25	3319	4057	11903	3590.25	4923	3412	4103.75	3638.75	3938.25	3251	3994.5	3755.75	3392	4350.5	3247.75	18032	3933.5	13105.2	3832.5	4132.25	16303	8948.5	115382	9626.5	32290	5351	212669
14	D7	20985	21658.2	908850	3728	4587.25	1.55177e+06	19677.8	476508	4872	19903	3535.25	4569.5	2776.5	3752.5	4733.25	3029.25	4824.5	3049.25	4128.5	3995	4215.25	3195.25	4194.5	12499	3476.5	5447	3320	3983.5	3760.25	4028.25	3295.75	4047.5	3887.75	3565	4506.25	3268.75	73675.8	5251.5	15013.5	5512.5	4686	24569.5	20608	167785	34655	38330	5441.5	533068
15	D0	117173	4020.75	16265.5	3590	4294.75	4338.75	3729.75	5823	4004.5	151631	4787.75	18468.8	8105.25	4062.5	44225.5	25591	57649.8	51360	142816	4731.75	4117.5	3901.5	4008.5	3889.5	14969.8	28478.5	6075	3510.75	3533.5	3658	3153.5	3861	3624.75	3442.25	4351.5	3359	429812	14211.5	27216.5	465892	4242.75	5862.5	609404	436214	1.46683e+06	2.79341e+06	7058	306508
15	D3	110325	4246.5	11054.5	3514	4691.5	4415	3722.5	6357.25	4323	24892	3521	11495.8	3022	3889.5	19590.5	3971	9532.75	4411.25	159478	4832.5	4298.75	5369.5	3948.25	4096.5	21783.5	39075.5	8858.5	3305.5	3635.5	3729	3216.5	4037	3680.5	3340.25	4360	3371.75	325520	9133.75	17919.8	385309	4455.75	5078.75	597428	398335	1.44349e+06	2595550	6117.75	185930
15	D7	91948.5	4288	9489	3542.25	4572.5	4492	4178.5	9457.25	5533	50701.2	3315.5	18055.2	3056.25	3584.5	7406.75	3320	7240.5	4043.75	125722	4638.75	4224.75	5582.25	4146	4031.25	19688.5	43068.8	9571.5	3432.25	3649.5	3791.25	3267	3980.5	3689.25	3273.5	4315.75	3215.25	301392	10652.5	23111	417181	4580.5	5527.75	692651	705770	1.43841e+06	2.55305e+06	5902.75	159124
15	DE	57188.5	3936.25	6383.75	3424.75	4244.75	4175	3633	8281.25	4126	62266.5	3470.75	6426.5	6665	4356.25	5237.25	28276.8	71295.8	118009	149791	5044.25	4439.75	5587	4434.5	4275.75	22494.8	67787.8	9382.5	3348	3617	3864.25	3314	4095	3946.75	3229.25	4248.75	3375.5	204583	10625	25811.5	359958	4557.5	5834	613286	772228	1.32159e+06	2.46104e+06	5890.75	157638
16	D0	3900.75	3934.25	23432	3368	4207.25	4097.75	3598.5	4158.75	3476	19649.5	3532.75	6864.75	2929.5	4093	3558	2935.25	7777.25	3023	4261.5	3964	4240.25	3341.5	3962	5430.25	4811.5	11252	3953	3259.25	3736.75	3731.5	3253.25	3999.5	4022	3257.25	4216.75	3097.75	28645	10004.8	289700	3871.25	6359	6138.25	4233	7623.25	12481.5	58427.5	5203.5	31442.8
17	D0	115277	4273.25	5187.5	3525.5	4284.75	9272.75	3808.5	6931.25	10434.5	310091	3681.5	4903.5	3164.25	4747.5	7891	3997.25	17794	10288.8	365932	10987.5	10479	44344.2	4446	4918.5	103479	47613.8	159873	3330.75	3639.25	3581.75	3222	3875.75	3892	3227	3960.5	3261.25	672212	10576.5	17881	62380.8	8283.5	6971	96100	105593	236546	198793	15871	34421.2
17	D3	99740.5	4111	4643	5465	4387.75	5315	17843.5	11682.2	55769	580558	3871.25	4515	4299.5	4698.5	6668.5	12843	21992	42938.2	11628	5687.5	5839	4620	4325	4045.25	8328.25	8445	18805.5	3257	3655.25	3570.5	3222.5	4066.5	3871	3198	4362.25	3283.25	777048	11043.8	16161	149164	7811	6682.75	202468	155144	400141	189812	15457.5	27732
18	D0	59732.8	5789	119132	5458.25	4901.5	488024	15617.5	23370.2	18835.5	21358.5	3491.5	7117.25	3094.5	4038	34316.2	3517.75	4625.5	3368.5	32345.5	4129	7190	3370.75	3963.25	4759.5	4171	6410	6913.5	3445.5	3414.25	3998.75	3323.5	3995	3731.75	3345	4310.75	3239.5	37006.8	5667.5	6108.5	6155.5	4982	7419.25	19456	156068	22309.5	39795.2	5686.25	9196.5
18	D3	2.03815e+06	31430.8	216824	103608	5314	790612	321197	301604	349682	129870	3739.5	6381	3659	3942.25	30756	4935.25	6447	12734.5	5818.75	3833.75	7140.5	3150.25	4129.5	144808	3506.5	8571.5	4381	3361.5	3687.25	3962	3264.75	3912	3798	3440.75	4210.75	3258.75	656801	18674.5	6942.5	39870.2	8001	10050.5	150866	666992	157051	343542	7397.25	11566.2
19	D0	703448	11351	139795	22990.5	6375.75	121168	395660	857640	133278	127576	3582.25	9171.75	2957	4316	5975	6269.5	59930.5	4398.75	23081.2	3938.5	4245	4192.5	4218	3944	21251.5	83490.8	7811	4501.25	3732.25	4199	3301.25	4032.75	3741.5	3239.75	4251.5	3130.25	92849.8	5985.75	35197.2	34047.5	7653.5	7241	75383.2	80958.5	154668	149778	7434.5	11153.8
19	D3	3.35284e+06	36266.5	105698	290326	6837.25	90710.5	1.43202e+06	1.98631e+06	1.05948e+06	565380	4023	9997	5615.75	4981.75	5815.75	35539	198536	30168	194137	5023.25	4550.25	18336.2	4083	4254	78276.5	170316	50877.2	4718.25	3647.5	4089.75	3073.5	4231.5	3616.75	3513	4185	3042	330992	11372	33039.2	79211.2	8163.5	8166.25	198619	152644	149754	284853	9678.5	10695.5
19	D7	3.99446e+06	48379.2	112744	653664	6774.75	94880.8	2.34214e+06	2.41128e+06	2.16214e+06	649338	4025.25	7842.5	10588	4468	5312.25	47632.5	185465	93661	285609	6045.5	4418	38820	4193	4379.25	120901	196164	114777	4206.75	3653.5	4160.5	3238.5	3933	3691.5	3097.75	4240.75	3187	257514	9703.5	33336.8	103490	8849.75	7231.25	226948	128389	141748	302935	8963.75	11115.2
20	D0	18183.5	5079.75	197838	7457.25	4486	4231.25	18458	51522	38869.8	28248.2	3674	22170.8	3119	4299.5	3837.25	4569	84047	3696.25	4049.75	3832	3608.25	3349	4091.25	3853.5	3578	4157.5	3258.25	3489.25	3681.25	3567	3292.25	3991.5	3786.25	3358.75	4011	3315	50136	6838.75	37116	8612.5	4703	10518.2	24752.8	34592	42336.8	244094	5090.25	21956.5
20	D3	224842	7984	222022	74028	4713.5	5032	263785	255204	442924	68399	3817.25	18216	3265.5	4170	3809	22854.2	173168	17091.2	47855.5	3741.5	4658.75	18925.8	4076.5	52110.2	22078.8	11147.5	33146.5	3444	3571.25	3590.5	3107	4086	3661	3145.75	4147.5	3151.25	751108	14579.5	13683	49634	5854	6013	172247	152973	242842	215602	5771.75	19248.5
20	D7	1448132	29052.5	141429	519678	4972.5	7291.25	1728153	600454	2.78716e+06	224064	4183.25	17447.5	5054	4197.5	4040	47237	307154	38135.5	35269.5	3801.25	3867.25	3657.25	4221	65733.5	10093.5	31690.2	7945.25	3390.5	3738.75	3631	3292.75	4239	3709.5	3408.75	4470.5	3221.5	1078178	17860	12032.2	144438	22567.5	5677.25	266338	242297	272258	157478	6034.75	12956.5
21	D0	6709.25	42132.2	171011	3638.25	4839.75	821398	4342.5	7741.75	4358	4175	3318.5	3717.25	2885.5	3523.5	3491	2975.25	3551.5	2869.5	6573.5	3899	5171.25	3225	4102.75	2360322	4379	12097.8	3450	3227	3642.5	4794.75	3350.75	4017	248833	3572	4260.5	3182	19530.2	10018.5	43587.5	3549.75	10612.8	12576	4477.75	10578.2	9846.25	9618.5	4462.75	5847.75
22	D0	17698.8	8790.25	176368	3828.5	4764.25	1.98522e+06	6069.5	23229.5	7871.75	9111.75	3807	10348.2	3012.75	4283	196816	3305.5	18346	3185.75	397978	12453.5	7929.5	42031.2	4461	4601.25	164345	226410	100765	3535.5	3659.75	8076	3290.5	3909.5	4038.5	3334.5	4290	3149.5	1.14117e+06	8236.25	168919	5324.5	5557.5	17566.5	10714.8	22106.5	18452	769064	16526.5	9121.25
22	D3	132608	10252	216268	6713.75	5067	2.29438e+06	23839.5	47788.2	23965	6733.5	3287	8194.5	3055	4357.5	165502	3675.75	19656.2	3300.5	125284	7110.5	7731.25	26531.2	4491.25	162972	107455	279178	124915	3289	3533.5	7776	3249.75	4045.5	4005.25	3240	4882.5	3228.25	1019983	10558.2	147114	6575.25	5555.25	37278.2	22231.5	40673	27846.8	1.30201e+06	18485.5	10493
22	D7	378000	12104.2	196208	82238.8	5021	2.14458e+06	253392	159664	264864	8528.5	3658.5	8997	4036.5	3973.25	208412	5560.5	23048.2	12511.5	35408.8	3992	17197.5	3974.75	4119.75	106051	12645.8	27995	11932.5	3367.75	3687.75	7968.25	3279	4123.5	4100.25	3402.5	5426	3288.5	912085	9397	138111	13821.5	5411.75	32193	46408.5	60839.2	54040.2	1535295	16692.5	9158
23	D0	1.24491e+06	35209.5	1244270	5181	4923.5	233605	321896	551188	23948	1.88681e+06	9100.75	44224	4865.75	4500.75	10767.5	8694	14715.8	29271.5	91675	9537	8722	4526.5	4655.5	282234	6035.5	9116.5	11231	5800.5	3812	3933	3388.25	4134	3792.75	12529.5	11040.2	3350	399808	8673	29846.5	7041.25	5595.5	10359.5	27746.5	90655.8	18389	6781	3943.5	3805.5
23	D3	1.60249e+06	46385.8	1.2975e+06	11361	5338	269085	466106	875436	76431.5	1623471	11815.5	51449.8	4192.5	4778.25	15442	7221	34010	15913.2	282242	15476.5	8515	9414.75	4926	389849	23014.2	18910	46349	5671.25	3660	4024.75	3321.75	4203	3993.5	13509.2	10712.8	3297	1.00937e+06	12451.5	35839.5	16499.8	6667.5	14099	60619	145878	43887.8	158970	6512.25	38749.2
24	D0	1.98792e+06	31856	128172	320567	5123.5	206951	1.19924e+06	1.41279e+06	1.1709e+06	109198	4074.75	5833	6042	4451.25	4331.75	193426	94472	20125.5	585060	9605	4949.25	26367.2	4523.75	37799	86999	460696	116640	64558.8	3752	3780	3261	3996	3823.5	3584	4584.25	3842.5	1.33312e+06	37774	21787	514266	7859	19789.2	740198	460284	900130	116460	11552.8	17231.2
24	D3	1.75043e+06	38159.8	102993	385115	5557	159263	1454516	1307227	1.39091e+06	201302	4367	4931	7581.5	4233.25	4205	256256	89999	26746	639722	9339.25	4899.5	47190.8	4388	39657.5	140964	526362	167057	72277	3723	3965.75	3408.75	4049.5	3787	3721.5	4887	4129	1167410	33132	24530.5	508060	8319	22633.5	641584	433710	807138	129350	11123.5	17353.2
25	D0	4692.5	4333.5	151554	3468.75	4481.25	4047.5	3628.25	4778.5	3545.25	9016	3265.25	3871.75	2847.75	4850	3521	3051.25	4657.5	3247.25	1.43772e+06	29645.5	24034.8	47094.5	5307	79747.5	149966	92602	252364	4409	3753.25	3812.25	3203	4254.25	3687	3485.25	4544.5	3238.75	5154.5	3829.75	4893.25	3167.75	4147.5	7212.5	3239	4823	4134.5	6483.5	4042.5	26684
26	D0	41471	15056	733946	3669.25	4495	1320377	15115.2	55744.8	17930.8	44505.5	3600.5	5061	3103	5087	5205.5	3283.75	5798	6130.5	21095	4540	20573.2	3424.5	4264	1375836	4791.5	39761.5	4974	4050.5	3576.75	3826.25	3288.25	4184.25	3845	3492.25	4453.75	3308.25	167539	14187.5	36244.2	6730.75	5411.75	21289	26457.2	82212.5	27915.2	64819.2	11039	23382.2
27	D0	81014.2	7693	83756	3636	4894.75	217635	4266	221831	4738.5	7026.75	3759	3955.5	3032	4804.75	3868.5	3356.75	5234.5	3000.75	6956.75	3861.25	4535.25	3319	5155.75	62169.5	3387.5	4683.5	3465.5	4173	3705	3668.5	3179.75	4139.75	3853.25	3305.25	4364.5	3336.5	53170.8	5120.5	8963.25	9547.5	4823.25	6267	20260.2	41651.8	41155.8	230166	11213	13547
28	D0	7241	9841.5	96388	3424.75	4978.5	4389.75	3639	7125.25	4091.25	6712.5	3760.25	4977.25	3160.5	4098	3389	3047.75	3748.25	3277.25	14662.8	4414.25	4254.25	3400	4468.5	4372.75	3595.5	6778.75	3731.5	5206.75	3754	3890.25	3342	4025.5	3916.25	3370	4418.75	3352	17030	4519.5	12222.8	3355.5	10583.5	18152.8	5355.5	10452	13101.5	18107.8	5159.5	6687.5
29	D0	46676.2	8519.5	15650	3565.25	4526	177264	7494.75	14125	4761.5	8860.25	3344.5	5031.25	2978.5	5035.5	124324	3167.5	6537.75	2980.25	5221	3773	6756.25	3234.25	4331	915984	6422.75	39807.5	3577	3858	3857.75	3723.25	3273.5	4208	3951	3471	4275	3655.5	86175.5	7298	11014.8	4837.75	5250	7555.75	8008.5	17700.5	14458	46099	6414.5	10457.5
29	D3	721014	10233.8	15177.5	5435.5	4900	137753	94707.5	184669	30201	54708.5	3744.5	15583	3133.5	6385	3924.75	3389.25	22751.2	3046.75	46709.5	4021	7036	3838.5	4060	865192	45325	222919	6696.5	3469.25	3604.5	3622.75	3373.75	4037.5	3805.5	3631	4125	9174.75	1.00992e+06	29990	11404.2	14764.2	6026.25	7988.5	29787	79847.8	88055.5	503005	21344.8	8888.5
29	D7	2.72913e+06	20478.5	21238	173162	5030.5	156122	803412	864538	532086	4518	3382.75	3753	3102.25	3647.25	3340	3020	3877.25	2966.25	132570	4193.75	7641.5	22836.5	4319.75	1.25149e+06	155698	386927	54957.5	3476.5	3608.5	3760.75	4331	4071.5	3761.75	6750.75	4631	34593.5	1.33968e+06	43897	17381.8	42801.2	8146.5	12320.2	83104	207194	135393	631635	23342.5	12429.5
29	DE	1.17576e+06	11537.8	13527	120255	4684.25	103255	400882	345404	393471	14583	3545	11461.5	3324.5	4068.25	9984	3576.5	5593.5	3576	199051	5620.25	8426.5	32389.5	4963.75	1.15584e+06	136594	216890	93548.2	3704.25	3503.75	3779.5	4154.5	4098.25	3825	6923.75	4488	40470.5	641596	17711	14023	27664.5	5705	8452	47450.5	64199	82898.8	442928	16506.2	10281
30	D0	4049	3748.5	13771.8	3321.5	4200.5	5048.5	3849.5	8400.5	3488.25	4474.75	3458.25	3591	3019	3554	3499.75	2983.25	4131.25	2990	27988	4031.5	4427	3139	4056.25	78997.8	3394	4453.75	3505.25	4188	3729.5	3754	3195	3936.5	3787.5	3235.5	4364.25	3217.5	27900	6588.5	12264.2	3590	5844	52115.8	4066	14328	10243.2	174172	19292	23413
31	D0	43110.2	4792.75	31732.5	6398	4457.25	363931	41478	38968.8	41401.2	1.01232e+06	4723	18306	9540	4452	66302.2	71183.5	156581	154893	12029	3692	3995.25	4389.5	4069.5	8983.75	8019.75	17801.8	26964.5	3442.5	3651.5	3401.25	3290.5	4062	3765.75	3332.25	4263	3213.5	152802	6587	107018	41344.5	4964.5	21909	103518	217784	179333	101079	10900	16248.5
32	D0	4308.5	4017.5	4093.25	3208.75	4209	10076.2	3328	4412	3670	24773.5	3440.5	4081.5	3136	3584.75	4409.75	3019.5	4886	2834	5298.75	4054	3979.5	3427.75	4450.75	462951	3722.25	4756.5	3667	3925	3880.25	3741.5	3336.25	4098.75	3863.75	3362	4316.25	3361	11854.5	4794.25	4920.5	3300	4495.75	11578	3578.75	7204.25	4324.75	20689	4862	8881.25
32	D3	4833	3986	4429	3535	4346.5	6405	3868.25	4743.25	3439	20167.5	3415	3909	3013.5	4009	4418.25	3081	4191.5	3025	4229.5	3851	3688.75	3270	4207.75	330579	3486.25	4462.25	3297.25	3943.75	3692	3605.25	3240.75	4138.75	3871	3368.5	4261.25	3269	10793	4481.25	4845.25	3355.25	4275.75	11008.2	3489.5	6855.75	4378	14372.8	4573.5	8104
32	D7	16162	4076	4101.5	3415	4625	4301.5	3543	4728.5	3681	70609.5	3760.25	4103.25	3032.5	4035.75	4198.25	3261.25	4476	3399	4457	3806.5	4013	3397.5	4154.75	332118	3807	4823.5	11690.2	3754.25	3870.5	3867.75	3289.75	4208.75	3784.25	3396.75	4131.75	3271.25	1.17946e+06	7579.75	5051.75	4170	4560	13554	6965.25	13140	12997.5	58401.8	5044.5	9332.5
33	D0	262437	4886.5	8774	17379.5	4498	67388.8	76646	101518	109437	161822	3242	3599.25	3088.5	4181	4348.5	3810.25	5831.25	3088.25	471113	6189.5	10029	42704.2	4444	68371	213058	378306	167351	4176.5	3897.5	3864.75	3267.5	4065.25	3860.5	3390.5	4375.5	3224.75	919931	10279	82592.5	254624	5007.75	20154.2	205833	329681	323966	382761	7083.75	20009.2
34	D0	19480	8685.75	124874	3409.75	4544	272790	3823.25	4627.5	3749.25	32051.8	3763.75	12820.5	2987	4492.5	18558	3206.5	7438.75	3229.5	6133	4907.25	4782.75	3277.5	4298	385162	3661.5	5062.25	3982	3618	3865.5	3774.75	3394.75	4247.75	3850.5	3223	4420.75	3435.5	15875	6649	14044	3644	5067.5	13143	3959	6484	10329.8	108719	7797	8864.5
35	D0	16931.2	5590.25	33163.5	4166	4830.75	229353	11322.5	20037.2	18725.2	241607	4069	31192	4848	4751.25	3553.75	9976.25	34655.8	103719	4963	4073	4624.5	3278.75	4049.75	635488	3640	5082.75	3875.75	3592.25	3581.75	3855.75	3274.75	4014.5	3892	3396	4234	3301.5	101650	8412.5	32380	9860.25	5225.25	11328	30232	40506	29295.5	57555	7532	23285
35	D3	257811	5977.25	33777.2	29794	4643	221280	131322	213182	151995	91922	4070	11192.5	15491.5	4314.5	11893	66747.5	264218	187758	99425	5880	4966.5	4053	4225	604828	7920.5	18139.2	9764.5	3213.25	3663	3518.75	3258	4170.75	3716.5	4370.25	5368.5	3249.5	1.1755e+06	30171.8	27534.5	40004.5	5371	11979.2	131146	176200	125032	100382	7967	11558.8
36	D0	36575.5	15465.5	204952	3523	4501.25	237126	3742.5	6383.5	4012.5	17189.5	4048.25	4500.5	3136.75	4651.5	4285.25	3645.75	7382.5	3441	4409.25	3848.75	9092.75	3328.75	4622.75	402205	3672	6102	4030.5	3889.75	3786	3926	3098.25	4336.5	14229.2	3192	4448.5	3181.25	22109	8485.5	68164.8	3886.5	15304.8	86413.2	4237.5	10858	12794.2	37674.5	5617	12278.8
36	D3	105808	13563.2	157599	3864.5	4442.75	165852	4647	45291	6951	18292.5	3771	3695	2982	3706	4048.5	3618.5	5796	3186	4659.25	4158.5	8243.5	4412.5	4687	256264	11575.2	40524.5	7176	4068.5	3639	3769.5	3267	4118.75	7687.25	3432.5	4467	3275.5	16158.5	6390.5	56259.2	6226	10950.8	55415.5	8563.25	27166	21008.2	56840.2	5766.25	10915.8
36	D7	1655272	46928	139435	28270.8	5503.25	138770	135949	611635	175325	72836.8	3591	3863.25	3195.5	3814	4041.75	4026	6623.5	3505	55992	4344.75	11363.5	107624	4426.25	329460	323702	677194	230643	4483	3754.5	3857	3804.25	4043	12991.2	4401.25	41765.5	3344	138637	7412.75	59929	105618	12697.5	56964.5	186321	372067	305382	343407	12184.5	15708
37	D0	4981.75	4031	14465	3613	4703.25	9134	3863	4995.25	3640	4484.25	3490.5	14407.2	3107.5	3923.25	15870.2	3160	6268.5	3090	3416808	103661	15422	15125.5	8058.5	15367	19198.2	71186	81671.2	9387.25	3923.75	7438	3326.25	4092.75	6331.75	3357	70625.5	3498.25	38554.2	11749.8	7750.75	3908	12968.2	12954	10223.8	31325.2	16263.2	43857.8	6290.5	29380
37	D3	20215.5	3927.5	7167	3163	4237.5	5350.75	3591.75	4611	3543	15137.5	3718.5	11966	3202.25	4112	11409	3517.5	5767.5	3720	210888	5961.25	8859.5	35226.5	4771	1.23623e+06	142963	219394	95764	16507.2	3701	7091.5	3274.75	4135.5	5847.5	3465.75	53277.5	3671.5	755664	14026.5	8987.5	6529.75	11486.5	14329.2	61688.5	187968	54532	82935.8	6526	31209
37	D7	469456	5050.5	8184	6801.75	4955.25	10046.8	12239.5	11560.2	34886.2	32205.5	3757	11363.8	5736.25	3780	14661.8	8313	8167	62330.8	718364	6854.5	82097.8	42971	4306.5	4418.5	903404	1.8615e+06	221566	55871.2	4456.75	6881.5	6041	4019	6258	21495	51677	30692.8	1098562	18830.8	10078	29672.2	16578.2	19486	368898	906592	136548	576258	9468.5	31823.5
38	D0	16066.2	11915.2	186387	4482.5	4714.75	797780	19733	38625.2	17189.2	7166.5	3430.5	13587.2	3105.5	4173	73337.2	3265.25	5096	3543.75	4432	3804.5	4170.5	3229	4219.75	37162.2	3340	4420	3409.5	3338.5	3575.5	5331	3112	3992	4208.75	3353.5	4375.5	3040	29680	9096.25	62813.8	6646.5	8239.25	8642.75	151028	265322	21651.5	47758.8	5886.75	7769
38	D3	232034	9662.25	96427.5	15168.5	4502.75	412132	95141.8	134582	108031	25520	3621.5	9060	3145.25	4191.5	31649.2	4677.5	7171.5	17857.5	19500	3855	4295.25	3542.25	4402.75	24738.2	5566.5	16574.8	10289	3251.75	3713	4861.5	3192.5	4105.5	3989.75	3216	6270.75	3040	1254634	12638	45724.8	14883	6229.5	8161.5	307075	466632	64332.2	41812.8	5920.5	6642
39	D0	113278	20608	84029	4505.25	4719.25	466488	9565.5	16717.5	11779.2	71625.5	3710	20301.5	3305.25	4074.5	3556.25	20130	174198	20525.2	56557.5	4045	4481.75	22934.5	4254.75	61150.5	26224.5	11947.2	39804.5	3571.75	3700	3889.75	3168	4048	3698.75	3295.25	4233.5	3155.5	66573	5634.25	13182	9818.75	4775.75	8730.75	23060.5	27648.5	42280.8	29328.8	4814.75	6783
39	D3	1.16055e+06	32990.8	53284.2	26244.2	5129.5	279447	126608	172341	113149	797948	4840.5	16596	3238.75	4464.5	4504.5	3837.5	5947.25	9153.25	1.0337e+06	8441.5	5169.5	281378	4346	35660.2	354660	96301.2	503064	3394	3525.5	3565.75	3269.5	3936.5	3766.75	3282.25	4303	3237	385226	8715.5	11005	23445	4936	7181.5	158186	199663	121852	65776.8	5603.5	5420.25
39	D7	4.01622e+06	91178.5	75804	480547	6934.75	377880	1717593	1.38763e+06	1.44945e+06	73379.5	3460.25	22243.5	2996.5	4001.25	8071.25	3390.5	5860.75	3951	2.88974e+06	34649.5	6903	905850	6032.75	35264.2	1659953	523124	2459040	3836.25	3790.75	3861	3347.25	4194.75	3735	3467.25	5587.25	3539.25	559346	16191.8	17197.8	67498	6336.5	9671	393023	544844	200692	86466.8	8196	7625.75
39	DE	3.24315e+06	73221	112844	431602	6242.5	562354	1.42111e+06	1224195	1.37213e+06	5543.5	3751.75	12148.5	2945.25	3987	3459	3092.5	4210.5	3152.5	2.89895e+06	18999.5	6153.25	442818	5845.5	34379.5	742634	412399	1003558	4163.5	3588.5	3996.75	3263.75	3947.25	3680.25	3332	4882.75	3265.75	409929	11460.2	17062.5	66568.8	5677.5	8839.5	259687	302624	228116	57796.5	6551.5	6553
40	D0	15742.5	8483.5	175420	12644	4417.25	160386	930326	1.40187e+06	100086	6199.25	3551.75	4899.25	2994	6309	5941.25	5232	23520	6093.25	5967	4202.25	5218.5	4425	4538.75	79138.5	30388	43768.5	7886.5	3800	3797.25	3920	3439	4101.75	4077.25	3448	4519.5	3348.75	1.52475e+06	37275	8579.5	56404	24475.8	8387	92710.8	467322	302332	237005	37797.5	105627
40	D3	83241.5	11109.2	247852	85465.8	4789.5	207077	1121204	1721083	475824	7389	3806.5	5203	3504.5	5922.75	5879	6986.5	22105.8	12341.8	10402.5	4574.25	5377	6673.75	4434.5	59326.2	34169.8	44849.8	15859.5	3654.5	3640.5	3900.5	3333.5	4018.75	3846.25	3512.5	4171.5	3310	1.35133e+06	34548.2	8410.25	93005	68231.8	8140	133318	456834	240006	398605	82697.5	82090.5
41	D0	51720.2	15858	21860.8	4415.5	4498	302500	13691.8	32343.2	46805.5	9127.5	3574.25	4328.75	3001.25	4184	15312	3126.5	8752.75	4859	36010	4467.75	3923.75	9732.5	3911.75	3868	45776.5	36041	26057.2	3324.5	3600.5	3587.75	3252.5	3905	3875.5	3263.5	4468	3357	585161	16234	8148	26571	5751.5	13790	46693.2	68963.2	110762	109140	5377.5	16649.5
42	D0	11110.8	4341.5	5766.5	3854	4468.5	59860.2	4027	6679.25	4580	121881	3527.5	9559	2986	3927.25	98633.8	3095	13937.5	3066.25	10426.5	3955	5540.75	3165.25	4230.5	561286	3513	333646	3536.5	3502.5	3740.25	3644.5	3215.75	4029.5	3902.25	3372	4321.5	3232.25	40026.5	9248.5	15206	4698	6309.75	20270.5	14129	53694	21314.8	86336	5636.25	71713.8
42	D3	18887.5	4071	4722.25	3486.5	4379.75	25331.8	3931.5	55073.5	4270.25	147696	3581.5	6236	2970	4055.5	43904	3669.5	47304.8	3345	86538.8	4116.75	5227.5	3686	4108.75	467183	15424	1009993	6950.25	3114	3572.5	3483.75	3166.75	3981	3690	3260.75	4284.5	3225	383634	13910	12791	24421.2	5338.25	14081	69067	143424	111000	209006	7320.5	48637
42	D7	61306.2	3879	4851.25	4074	4460	29057.2	10395	105267	22726.5	159896	3534.5	6504.25	3635.5	4084	52628	6456.5	69325.5	11377.5	293990	5811	5841.5	17091	4025	848578	75951.5	1.09095e+06	70479.5	3167.75	3536.25	3655.75	3112.5	3969.5	3803.75	3184.75	4242	3223.75	862927	19113.5	12569.5	69083	6329.5	15258.2	211750	202166	192374	445965	15371	51144
42	DE	46025	4154	4789	7859	4452.5	141148	17920.5	85886	51632.8	213858	3629.5	9233	5867.5	4644.5	145071	14719.5	112013	48848	233444	5474.75	5478.5	30867	4253.75	2.74086e+06	90313.2	1089946	142243	3407.5	3561.5	3449.25	3119	4002.75	3846	3249.75	4019.5	3093	604734	11854.2	13146.5	46269	6562.5	17970.8	129594	82038.5	77865	298469	8164.5	48997.8
43	D0	13863.5	8167.5	327941	3534.25	4809	4367.25	4065.5	12582.2	3713.75	81618.5	3800.25	21892	4632.5	3913	44665.8	12534.8	50868.2	18224	5888	3565.5	5161.5	3183.75	4147.75	3776	3445.5	6541.5	3376.75	3468.75	3904.5	4131.5	3442.5	3972.25	3849	3670	4610.5	3438	18806	5033	12300.8	3763	5023.5	4434.25	4987.5	34399.5	23472.5	20567.5	5438	13986.8
43	D3	22346	8117	328513	3781.75	4810.5	4475.5	8361.5	36581.5	6811.5	17120	3505	33673.5	2946.25	4112.25	4372.75	2957.5	9037	3294.25	12271.5	4017.5	5164.5	3634	4150.25	4157.25	4056	7732.5	3981.5	3654	3770.5	4007.75	3307	4170	3896.5	3331.25	4382.25	3325.5	37928.8	5270	12222.8	4825.5	4934	4405.5	11529.2	62989.5	25511.5	26892	5171	14720.2
43	D7	140898	8172	301052	12182	4763	4793.5	59168	242918	61287.2	7704.5	3356.25	12444	2901.5	4179.5	58570.5	4179	16092.5	3373	107728	4541.75	5383.5	6107.5	3877.5	4066	19714	29797	19687.2	4580.25	3800	3770.75	3138.5	4004.25	3932.5	3307	4844.5	3330.75	194149	7085	12192.5	10963	5147.25	4652	34732.8	157157	48789.5	69439.5	6367.5	13409
44	D0	6111.75	5077.75	85996.5	3793.75	4376.75	5010	4327.25	9667.25	4502	9462	3357.75	7063.5	3030	3934	3558.75	3103.5	19806.5	3026	3449	3645	3888	3177	3882	3932.75	3364.75	4142.5	3045.5	3539.75	3595.75	3825.5	3120.25	4023	3720.25	3125.5	4204.5	3176.5	19961.5	4569.5	62947.2	3905	5757.5	4038.75	4191.5	6170.5	16651	23734.2	4517.75	6951
45	D0	13164.8	5043.25	148998	3413.25	4565	26816.2	3790.75	6072	4076.25	22063.2	3654.5	22560.8	3075.5	3958	4335.5	3151.75	5166.25	4597.5	78277	4839.75	4533.25	3389.75	4088.5	3965.5	3754.75	8262.5	4161.25	3290	3608.75	3602.25	3304.25	4104.75	3826	3151	4110.5	3298.5	25710.5	9331.5	11760.2	7106.25	5152.5	21612	14453.2	36124.2	26343.8	29644.8	4709.25	6317.5
45	D3	438683	6168.75	179152	5350.25	4455	33235.8	11067.2	19588	15647.2	882518	5659.75	15205.8	3487	4352.5	4332.5	3936.75	6786	10940.5	5080.25	4259.75	7476.25	3203.5	4024	43728.5	3365.5	4397.75	3472.5	3719.5	3756	3641	3180.75	3988	3735	3332.5	4302.5	3327.75	374610	14191	12315	19790.5	5570.5	22045.5	119125	344547	59425	217162	27931.8	5387
45	D7	1.97388e+06	14427.2	141341	105418	4830.5	24943.8	351535	278303	420513	734146	4852	14108.2	5455.5	5010	4728	13648	16283	113253	5173	3755	3836	3262.5	3989	3718	5304.25	9349.5	3297.5	3626	3850.75	3831	3277.5	3835.75	3751	3453.5	4342.5	3409.75	887884	20452.2	11978	148152	7294.5	22386	815270	1.27469e+06	396412	1718940	72519.8	7362
46	D0	638639	18442.5	252311	133108	5478.5	739934	591623	660654	508376	17254.8	3620.25	21074	4995	4421.25	90534.5	16968	50699.5	41015.8	133902	5179.75	203071	22709.8	4518.5	636254	63976.2	139448	330243	3540	3652	7425.75	3177.5	3945.75	33202	3560.25	5087.25	9176.75	1.62963e+06	22539.5	30863.5	131349	5958.25	8691.5	247142	53179.5	72067	27962.2	5444.5	5592.5
47	D0	14908.8	4293.75	4480.25	3847	4877.5	4309.5	3719	5626.5	3920.5	55533	3861.25	4036	3239.5	5821.5	3745.25	3352.25	7077	5937.75	177480	6057	7514	34740.8	4674.5	50823.5	156686	583164	133305	4246.25	3949.75	3889.25	3336.5	4095.5	3827.5	3410.5	4531.5	3344.25	30858.8	5034	5581.75	23406	5205.75	4557.75	56840.8	50580.8	243540	29977	6114.5	10948.8
48	D0	6559.5	6185.25	197525	3488.25	4299.25	158894	3643	5836.5	4034.5	160533	3546.5	6086.5	11987	4047.5	5224	49303.8	135158	192064	4857.5	4064	3765.75	3141.25	3982	4892.75	3354.5	4617.5	3102.5	3346.75	3693.5	3676.25	3267	3814.25	3678.5	3348	4219.75	3158	15342.8	4399.75	38116.8	3713.25	5302	5183	3949.25	7249.25	28769.8	58569.5	36160.2	60435.2
48	D3	5703.75	5332.75	91268	3619	4490	69669.5	3744.25	5541.75	4024	10683.8	3500.25	15175.2	2879.25	3847	3937.5	3045.75	3836.25	3323.5	5633.75	4140	4237	3387	4487.75	5075.5	3844.75	5112.25	3615.75	3354.75	3768	3680	3200.25	4094.25	3814	3389.75	4277.5	3096.5	11667	4399	29780	3856	4650	4762	4050.5	6374	22596.5	52605	22544	28829
49	D0	361858	42690.5	150797	13581.5	5845.75	1.00177e+06	105934	1.35666e+06	77492.2	34614	3200.75	6664.5	2938.25	3860.25	49837.8	3086	8231	3045	64004.8	4185.5	6488.25	4362	4221.75	84149	8469.5	25836	8046.5	3304.5	3587.25	3610.5	3244.5	4018.75	3762	3281	4255.5	3207.75	194804	8335.5	13048	536246	9474.25	28957.5	852421	173692	1.15053e+06	186782	6374.5	8132.5
49	D3	571147	23421	77243	88908.5	5329.75	557032	379732	1.55792e+06	294263	8889	3624.75	16955.5	3073.5	4098	9159.75	3455.25	6866	3747	146958	5786.5	6286.5	11420.8	4478.75	75175.2	37629.5	52299	23636	3892.5	3866.75	4018.75	3418	4288.75	3963.25	3561	4704.75	3316.25	191108	8384.25	13176	605874	8188.5	22905.5	1.04268e+06	232795	1.18475e+06	304938	5767	6825
49	D7	2.15764e+06	45886.8	137110	474702	6360	926538	1912604	2.60856e+06	1.23339e+06	16233.8	3352	7619.75	2968	4011.5	3582.75	3220.5	5353.5	2961.75	502668	10505.5	6841	41268.2	4445.75	81098	113115	126440	73265.8	3170.5	3674.75	3807.75	3194.5	4033.25	3673.75	3156.25	4121.75	3119.75	202531	8773.75	19661.8	569114	10274.2	24463.5	925366	311688	1.01416e+06	730083	5861.75	7671.25
49	DE	1.77969e+06	48426.2	118182	619360	6375.25	825973	1824800	2.53056e+06	1617316	23386	3602.75	11537	3020.25	3981	14012.5	3263.5	6153.5	3379.75	381435	10890.5	6592.75	41814.5	4660.25	49808.5	100704	147932	94428.5	3404	3547.75	3776	3237	4062.75	3702.5	3284.5	4294.25	3147	71750.5	8017	15713.5	540035	9861.5	29762	893395	121778	1.08418e+06	800090	5931.5	6611.25
50	D0	7204.25	5445.5	71167	3659.25	5208	708350	4097	7594	4804	5600.75	3895.25	5508.5	3395.75	7731.5	44854	6252.5	6457	3407.5	3685.5	3765.5	3842.75	3094	4068.75	4004.5	3437	4033.75	3138.75	3621	3559.5	4330	3361	4175	3881.25	3441.75	4292.5	3256.75	20442.5	5486	24064	6649.5	5132.25	8025	12135.2	24963.8	22134.5	87357.2	6237.25	36313.8
50	D3	97006.5	5183	60774.8	9430.5	5544.5	566996	72276.5	128037	54962.8	18797.2	3547.25	4188.5	6269.25	6771.75	16451.8	25761.5	7882	10057.8	197286	5047	6034.5	35311	4416	1.26256e+06	89862.5	172914	121841	15398.2	3689.5	4511.75	3184.5	3986.25	3814.5	3355.25	6207	3333.5	89614	6085.25	23847.5	22835	4564.5	9048.25	70096	147704	94258.5	183473	7746.5	34969.5
50	D7	312986	6710	51814.2	123083	6215.5	491656	449810	509554	433609	88706.8	3564.75	4637	20938	7479.5	29449.8	182991	27597.5	145780	8168.5	4191	5020.25	3918.25	4035.5	49320	10865	37662	14194.2	11038.8	3872.75	4155	3093.5	3848.25	3805.5	3342.25	12949.2	4270.5	148717	7043.75	22785	55722.5	4785	11054.8	132447	180495	176146	206687	6907.5	30723.2
51	D0	4644.75	3546.75	4203.5	3575	4308.5	5638.5	3507.75	4894	4129.5	15889.5	3418	4193.25	2839.5	4009	34478.5	3140.5	4521.5	2935.5	5600	3946.75	4155.75	3190.25	4106.75	299907	3340.75	5788.5	3425.25	3626.25	3727.5	3991.5	3254.75	4026	3923.25	3350.75	4369.5	3146.25	29211.5	7387.75	43506.2	3937	20697	36259.5	4630	22757.5	14696.8	24130.2	5353.5	9135.75
52	D0	5841.5	3759.5	5060	3330.25	4252.5	6672.25	3418.5	4359	3280	30634.8	4048.25	4267.75	3164.25	4149	4396.5	3719	9356.5	3500.5	10985	4028	5379	3679	4202.75	18487.5	5208.75	7764	8379.75	4341.75	3711	3820.75	3333	4181	3890.75	3432.5	4787.5	3236	117632	4579	12203.2	27620.8	4508	5760.75	40278.8	30841.5	90994.8	113286	6657.5	6105.25
52	D3	54741.2	4089.25	6716.75	3283.5	4341.5	8213.5	4294.75	14288.2	9621.25	53388.5	3548	4229.75	3085	4873	3743.5	3613	8576.75	3890.5	58204	4519.5	5619	8941.25	4221.75	19019	21175.5	17345	31356.5	4057.25	3807.5	3856.75	3316.25	4154.25	3725.25	3467	5491.5	3356.25	669685	7120.5	17494.5	233400	5277.75	6889.25	352282	115923	642738	436255	12570.5	10311.5
52	D7	107594	3962.25	4900	6775.5	4060.75	5561	25905	42956	60164	109986	3775.5	3802.25	3693.5	3933	3995.75	9802.5	9209.25	14434.5	308981	9367.75	6400.5	23675.8	4364.25	20729.5	62734.5	48589	96614.5	3801.75	3826.75	3967.75	3245.5	4050.25	3944	3431.25	4650.5	3150.5	1.03569e+06	8836	16650	367969	5721.5	6886	661892	160948	820548	349979	12031.5	8919.5
53	D0	5022.75	5252.75	54959.8	3458.5	4353	4274	3927.75	6336	18548.2	20501	3475.25	13799.5	3103.5	4026.75	3898.25	3504.25	63070.8	4038.75	3754	3801	7387	3208.5	4227.5	97436.2	3213.5	6121.75	3391.5	3467.75	3839	18178.8	3279.5	3977.5	3929.5	3562.5	4327.5	3224.25	43340.2	5113	17373	7903.5	5178.25	5399.75	26338.2	47926.2	25767.5	39921.2	6248.25	21108
53	D3	26298	6085.75	59442.2	6536	4742.25	4699	17593	23424.2	153092	206497	3849	12494.5	8371.75	3949.5	3860	21559.5	64831.2	96275.2	9703.25	3745.5	6613.25	3182.5	3990	4042.25	5661	6506	3436.5	4439	3803	14841.5	3301.5	4135.25	3860	3397	4409	3398.25	311154	6398	18776.8	28504.2	6565.5	6850.5	92209.8	134435	87687.8	155534	6931.75	40062.5
53	D7	514698	8300.25	43555.2	183773	5088	8196.5	458089	371935	1141084	1.26698e+06	6346.25	7909.25	61395	4227.5	4237.75	170766	103957	605040	4737.25	3868	6934.25	3124.75	3917	3853.25	3172.5	4304.5	3238.25	10267.8	3727	11948	3244.5	4004	3953.75	3461.75	4406	3317	1.07402e+06	10287	21180.2	154778	14772	8186.5	319168	377042	475222	512522	9256.5	48724
54	D0	629397	8741	142174	240102	4434	117960	686531	1.39445e+06	802121	98573.5	4007.5	7905	7060.25	4721	5823	30654	86473.8	140809	166518	4650	4504.75	5276.75	4598.5	4317	22619	67605.8	9019	3406.5	3723	3845	3194.25	4023.5	3782	3323	4404	3242.5	1.1661e+06	11688.5	33732	227980	4814.5	6887.25	341383	201236	524137	231918	12464.2	22900.5
54	D3	1794232	15044.8	101492	523240	4724.75	85003	1357035	2.11466e+06	1.51125e+06	165912	3707	5423.25	8932	4376	4674.5	41084	117918	189863	1.04107e+06	8881.5	5128.75	307999	4260.25	36101.5	372217	104928	523169	3795.25	3632.25	3913.75	3433.75	4068.25	3764.5	3425.25	4621.25	3297	1.34725e+06	15187.8	28853	237343	5204.75	6626.5	307162	187138	582140	243427	12537.2	22539.2
54	D7	2.48263e+06	26085	113050	630672	5295.75	97234.2	1.85369e+06	2.62108e+06	1.89573e+06	278310	3893.5	6067.25	12939	4514	5014.75	70932	174541	237660	29453	4013.25	3726.5	3448.5	4082.5	5091	9724.5	54200	4813	3429.5	3881	3756	3266.5	3928.5	3713.25	3150.5	4191.5	3348.5	1.28154e+06	11440.2	35496	223267	5630.5	7315	309846	157412	524367	164871	9452.25	25387
54	DE	1.90254e+06	20143.5	98250	479684	5180.5	99860	1.53168e+06	2.21619e+06	1581984	387219	4058.5	6577.25	18037	4617.5	5490	82683	156362	296462	324619	6604.5	6537.5	42030.5	4318.25	4290.75	176712	96950.8	243780	3946.5	3583.5	3731	3277	4006	3852.5	3464.75	4422.75	3338.75	820164	10153.5	30207	74131.5	44774.2	7504.5	150273	138710	222014	116615	8978.75	24622
55	D0	4993	3915.5	5445.25	3410.5	4566.5	4947	22495.5	31648.5	3830.25	6994.75	3297	3828.5	2962.25	4549	3530.5	3199	8512.25	2937.5	4109.5	4116.25	7160.25	3318	4381.5	3998.25	3539.25	6496	3736	4102.5	3637.25	3896.5	3296.5	4121	3791.25	3285.5	4292	3223	28371.2	4542.5	7479.5	3467.75	4559.75	3708.5	4438	6639	6532	50814.5	6038.5	8733.75
56	D0	15974.8	4267.75	20843.5	3574	4379.75	4315	3811.5	5215.5	3700	58403.5	3364.25	3974.25	3067.5	4197	3467.5	3103.5	4027	3241	19408	4869	4303.75	3473.5	4347.25	5192.75	3811.25	5665.5	3972.5	4321	3638.75	3795.75	3282.25	4104.25	3715	3391.5	9777.75	3368	66990.5	10882.2	94354.8	3427.25	6982	4237.25	4032.25	8386.75	17963.8	32304	7453.5	7735.5
57	D0	343898	7553.5	36645.5	3511	4270.75	82996.5	6553.75	26300	6815	6458.5	2821	3276.5	2552	3934.5	3267	1668	4509.5	2483.75	10382	4079	6690.5	3691	4535	125863	8874.5	26517.2	4310.5	4232.5	3758	7015	3278.5	4027.5	3828	3340.5	4338	3375	44654	4768.75	7040	52823	4378.5	6927	49611	50007.5	330408	69018	8474	49583.5
57	D3	3.51341e+06	17546	25223.2	207678	5093.5	50981.5	592922	367036	755811	18351.5	3392.25	3606.5	3282	4720	3785.5	5234	7203	4743.5	627844	6057.25	5762.75	25271.5	4443	60557.5	107163	87140	135114	4305.25	3791.25	5579	3245.5	4104.25	3780	3381.25	4228.25	3413.75	207544	6175	5882.5	101032	4515.5	6603	149363	99462.2	747528	439009	9463	38108
58	D0	67572	24027.5	180993	6323.5	5639.75	920326	38646.5	116008	48587.8	37496.5	3661	4856.5	3089	4154.5	4789.5	3353.5	5973.75	10414.8	7360.25	3884	4370.5	3561.75	5672	4545	6538.5	18116	5784	4213.75	3652.75	4423	3294	4271.5	3958.75	3259.75	4223.75	3365.75	23818.5	4997.25	35751	24094.2	6294.5	14566	44981.5	53223.2	77690.5	46441.8	5966	23197.5
59	D0	4975.5	4183	48784	3701.5	4591.75	24616.2	3577	4868.5	3992.75	1.28896e+06	5582.5	21567.2	18967	4495.5	51320.5	101900	162852	203892	6664	3833.25	4709.5	3223.25	4024.75	5956.25	3314.75	4921.25	3409.75	3658	3537.75	3839.75	3305.5	3878	3730.75	3218.25	4042	3175.5	149319	4768	49230.2	6033	4472	19179	8217	26196.5	101021	8483.5	4240.75	49361
59	D3	4280	3816	50335.8	3470.5	4373.25	30787.8	3413	4918.5	3499	122890	2863	25703.2	4608	4315.25	11215	22009.8	47148	13297	6888	3856.5	5067.5	3434	4394	6217	3473.5	4762.75	3998	3335.5	3657	3767.5	3013	3888	3600.5	3279.5	4219.5	3129.25	649303	5243	51399	7331.5	4425.5	19693.5	14263.5	62636.2	142844	48860.8	4701.5	71872.2
59	D7	3701.5	3765.5	46331	3265.5	4009.75	24699.8	3402	4790	3354	2015034	10373.5	9856.5	16273.8	4552	9160	66282.2	188241	225126	6889.75	4090.5	4843	3354.5	4157.5	6176.5	3619.5	5000	3946.25	3184	3499.75	3734.75	3234	4019	3693.25	3262	4368.75	3117	665279	5786	41623	7441.25	4865.5	18682.2	12138.5	50552.5	115132	39690	4653.5	52909.8
60	D0	1.38226e+06	10277	63429.2	87522.8	4856	5329.5	200902	134268	481744	76001.5	3467.25	5013	3662	4355.5	3536	6365.5	20651	39930.2	93691	3804.5	4801	4002.5	4039.5	4136	16221	25581.8	7451	3455.75	3350.5	3621.5	3162	4062.75	3924.5	3331.5	4287.5	3162.25	227396	7837.75	7071.75	16608.2	4866.25	4741.5	59977	246153	80277	422890	9692	9789
61	D0	61279	5876	159930	3637	5138	149093	4175	8930	5459.5	11616	3859	23934	3190	4409.75	11011.8	3331	6735.75	3305.75	69324.5	5748	5345.5	12578.5	4193.75	300704	37569	224366	27834.5	4255.5	3677.75	3738.25	3176.5	4059.5	3946.5	3220.5	4116.25	3275.5	45310.8	8355.25	17439.8	3894.75	16460.2	24722.5	11007.2	34278	12973.8	47421.5	5221.25	44629
61	D3	145876	9097.5	146868	4264	5329.5	148587	9772	38063.2	40624.8	12865	3737	14336	3058.25	4091.5	9504.75	3654.75	7340.5	3936.5	128163	5350	5960	10951	4441.25	64870.2	35094.2	47612	23263	4233.75	3835.5	4149.5	3358.5	4030	3977.25	3585.75	4096.5	3261	63680.5	10251	19613	14011.5	24097.5	31596.5	228254	487390	47403.8	72500.5	5520	36188.5
61	D7	3.09233e+06	95633.8	189644	64435.8	6941	203845	352796	617051	626980	85767.5	4484.5	14612	3624.5	4251.75	8083.5	8086.25	16444	10158.8	12231	4051	4188.25	3488.5	4155	34454.8	5993	8465.75	4935.5	4221	3593.75	3889.75	3171.25	4025.5	3885.75	3429.5	4037	3308.5	504610	17871.5	19923.2	234624	53864	31001.8	887828	1.15578e+06	556279	556820	7161	14265
62	D0	91705.8	4942.5	4557.5	12122.5	4522.25	16708.5	33577	37319.5	119664	1519019	5514	5461.25	8380.5	4162.5	25768.5	36977.5	50673.8	65836.8	3.46824e+06	138289	16060.8	21977.8	8805	17426.5	33960	103858	107686	4282.75	3699.5	3836	3370.75	4085.5	3666.5	7739.5	11203.5	3336.5	167670	27062.8	22704.5	30782.8	6001.5	44713.5	87889.8	801150	98023.8	522148	5712.5	6836.5
63	D0	59357.2	5018.5	131581	9976.75	4752	161906	138783	143933	70398.8	130076	3250.5	16721.5	2994.5	4518.25	15750.2	15607.5	20533	4930	43207	3795.5	4405.5	3648.5	4050	392905	5300.25	10378.8	6337.75	3237.75	3742.5	3855.25	3312	4119.75	3830	3227.5	4390	3144.75	1.04069e+06	39892.2	27765	250795	7733.5	7671.25	233732	105290	742113	528321	37243	55772.5
63	D3	370566	6416.75	231640	79035	4802	295110	820308	894091	326828	156208	3400	14596.2	3568.75	4396	11124.5	64292.5	70742.8	6792.5	159164	4605	4508	7347.5	4340.5	378250	21142	37018.5	19219.5	3569.75	3633	3728.5	3041.5	3943.25	3916.75	3209	4012.75	3163	1.34616e+06	45147	24889	319803	7640	8195.5	296910	137999	886440	661528	43550	32916
64	D0	105130	5187.75	112734	4268	4517	441792	26635.8	135962	30025.2	15914.8	3365.5	4550	3164.5	4717.5	5438	3288.75	11081.5	3907.5	27625.5	4092.5	5091.5	3925	4464.5	182388	7386.5	11998	14762.5	4039	3743.5	3795	3136.75	4147	3759.25	3380.75	3966	3252.5	182236	7258.75	9258.75	27824	5967	6883.5	133170	360614	85660	379026	29500.5	46254.5
65	D0	7371.5	12876.8	121528	3681.5	4604.25	426368	4445	6983.75	4677.5	5323.75	3554	11070.5	3045.5	3977.5	42712.2	3042	4624	3102.5	3892.5	3640.5	3793	3047.5	4075	87702.2	3323	3899.5	3195.75	3803	3578.5	3787	3225.25	3977	3869.5	3154.25	4275	3198.25	8421.5	5550.25	20953.2	3819.75	4318.5	21903.2	4090.75	5573.75	10995.5	61415.8	5328.5	8207
66	D0	4253.5	3881.5	7502.5	3389.25	4077	33627	3605.25	4872	3326.75	6808.75	3504	4178.75	3160.25	4078	4823.75	3448	5399.25	2957.5	6932	3758.25	4616	3225.5	3945.75	886897	3488	4547.75	3656.5	4212.5	3779.5	3904	3285.25	4093.5	3915	3512.25	4389.5	3239	29750	4994.75	30411	3587.5	5098	10200.5	4356.5	8417.25	12155.5	14226.8	4816.25	8435
66	D3	101494	14533.5	257761	5813	4390	659498	134481	261506	45010.8	29021.8	3415.25	7999.5	3009.25	4271	4922.25	3639	13854	3336.5	16454.2	4092	4566.5	3553.75	4273.75	62658.5	55625.5	156346	6537.75	3855.75	3918	3955.25	3242.25	4119.75	3632.75	3397.75	4240	3325.25	512402	8181.75	12697.8	19470	8094	57125.2	146966	407309	94233	222665	25460.8	17700.5
66	D7	840132	18757.8	227030	114170	5162.5	535890	560146	598678	365701	54242.5	3647.75	6724	3420.5	4450	4554.25	6839	24706.5	9507.75	143956	6829	4824	13561.2	4139.75	52193.5	169712	328286	39805	3917.5	3588.25	3951.5	3228.5	4064.75	3678.5	3281.5	4580.75	3257.75	1.37774e+06	13201.2	16310.5	67106.5	8917.75	49627.5	269274	698366	277491	457922	38788	16015
66	DE	149127	10972	157455	7862.25	4584.5	415768	132956	241726	53830.8	45379	3660.25	5159.5	3141.75	4065.5	4336.5	4043.5	10833.5	3777	38659.8	4469.25	4535.5	4305.5	4172.5	57939.2	89527.8	227777	8878	4336.75	3671.75	4071.5	3093	3821.5	3713	3393	4603.25	3283.25	532847	7925	10709.5	16954.2	6035	32966.5	129902	377256	77872.2	149314	13588	10273.5
67	D0	203753	18216	185705	8904	4343.5	298958	80306.2	418986	88006.2	44501.8	3345	15341.5	2987.25	3694.5	19083.5	3505	17335.5	5510.75	1192736	9731.5	21796	16331.2	4192.5	390214	49677.5	12594.2	547445	3569	3685	3691.5	3174.75	3874.5	3872.25	3192	4304.75	3347	91844.2	10558	20279.5	11317.5	4840.25	54007.5	66508	352558	39324	134363	5552.75	11556.8
68	D0	21055	4430	80858	3886	4490	4320.5	21423	48830.5	9796	690126	4618.5	14140.5	5076	5107.25	4469.25	14116.8	14463	118086	4946	3737.5	3654.5	3225.5	4186	3682.5	5095.25	8843.5	3276.5	3377.75	3522	3664.75	3231.5	3908.5	3667	3262.5	4187.75	3247	887513	13722.5	19304.5	661492	5231.5	5093	1079907	216301	1.44172e+06	257983	6400	24492.8
69	D0	17539	15739.8	544874	3886	4707.5	599138	4639.25	83657.8	8556	4776	3550.5	4294	3191.5	4647.5	4577.5	2882.5	9944	3025.25	4965.25	4076.75	6026.75	3614.75	4629	1.40733e+06	4148	6696.75	4229.5	4281.5	3765	3836	3510.75	4140.75	3812.5	3486.5	4223	3591	12818	5612.25	11921	5339	4250.25	6151	8443.5	8081	15213.5	72368.5	5857.25	18628.2
70	D0	2.03119e+06	37457.2	182849	552468	6041.75	357766	1.31478e+06	1166091	1.98244e+06	7218.25	3645	20049.2	3072.25	4098.25	9829.75	2998.75	5657.75	2915.75	68474.5	5460.5	5310.5	12281.2	4283.5	307788	36926.2	223142	27369.8	4176.75	3758	3893	3351.75	4088	3793.5	3517.5	4250.5	3397	574102	8603.5	17323.5	183149	6483	9303.5	315544	415583	344132	41000.5	5404	5621
71	D0	4925.25	4113.5	6369.25	3445.5	4456.5	107492	3520.5	4647.75	3544.5	39211.5	3613	4286.25	2888.25	4204.5	5455	2786	7343.75	3197.5	5332.75	3864.25	6720.25	3253	4222.5	559201	4544	131540	3701	4696.75	3600	3777.5	3105.5	4089.25	4108.5	3385.75	4548	3167.75	17986.5	7685.25	12903	3355.25	4946.5	238994	3721	7793	7316.75	93785	12104.5	41588.5
72	D0	7170.5	6470.75	225905	3393	4613.75	284610	3463	4976.5	4120.75	7949.5	3428.5	4645.25	2875	4134.75	4542	3181.5	4729	2874	4163.75	3844.5	4654.25	3289.75	4027.75	214628	3693.25	6405.5	3338	4037.75	3716	3924.25	3297.75	4177	3864.75	3461.25	4592.75	3204.75	7228.75	5768	19738.5	3346.5	4954.5	12970.5	4625	30278.8	5546	37619.2	4883.5	24092.2
73	D0	33809.2	4327.25	31150	3963.5	4742.5	305976	5308.25	13504.5	7905.25	28821.5	3565.25	4925.5	3262.5	5572.5	35154.2	3178	5792	3286.5	8494.75	3706	7597.5	3075	4174.75	38890.2	3497.75	6330.75	4038.5	3452.75	3720.5	3768	3182.25	4081	3849	3286	4136.5	3247.5	25269.2	5503.25	34917	8506.25	6185	19964.2	17728.8	58417.8	35301.5	122543	11052	32270.2
74	D0	63376.5	24819	230797	11883.5	4568	416666	51338	94148.5	73228.8	51437	3423.5	5258.5	2788.5	4073.5	4176	3743.5	6034	3048.5	8770.5	5291.75	7726.5	4636.25	4309.5	60466.2	7571	11978.5	15625.8	4106.5	3682	3856.25	3275.75	4318.5	3810.5	3297.5	4331.5	3136.25	180682	17046.5	13616.8	33507.5	11387.5	9073.25	59579	271380	129029	530258	48028.2	118178
74	D3	884208	33751.5	262284	275143	5111.25	416290	673216	487188	901907	42289	3736	6141.5	3001	4130	4576.25	7253.75	13838.5	3777	73722.5	7242.5	12201	13107.5	4554.5	100330	62455.2	47754	135098	3786.25	3825.5	4029	3463.25	4110.25	3760.25	3511.5	4340.25	3383.5	701311	34647	13581.2	134792	11630.5	8984.25	240274	700596	436134	1.74358e+06	81817.5	66579.8
74	D7	1327426	31049.5	219705	367599	4567.5	302359	1.0124e+06	556150	1.28676e+06	44498.8	3714	5931	3371.25	3975	4099	13215.2	14787	4006.5	135711	8838.5	10533	25940	4588	83240.2	113010	95589.8	219350	3741.75	3697	3801	3334.5	3968.75	3767	3397.75	4362.75	3503	994752	48313.5	12443	165755	11683.5	8530	289962	699903	484422	1586452	74182.2	35200.2
75	D0	33601.5	4099.5	12066.8	5482.25	4419	18292.8	19375.8	21316.5	63492.5	16729.2	4504.25	3778.25	3083.75	7586	4126.25	3644.5	4938	3683	483274	10093.5	7654.5	19838.5	13892.5	992334	64917.5	129532	67362	3996.75	3896.75	3870	3286	4104.25	4089.5	3463.25	4346.25	3292	982082	12291.8	25539.8	33196.5	11106.2	20185	168491	990848	125311	956948	11047.5	30010.5
76	D0	25048	3596.5	21006	3720.75	4216.25	20249	5860	5975.25	6830	7331.5	3767.75	14932.5	3115	4797.5	118563	3501	19146.8	4497	4201.5	4049.75	3956	3212	4051.5	287072	3456.25	4511	3503.75	3527	3499.5	3657.75	3279.75	4042.25	3636.5	3264.5	4171.5	3073	17413.5	5063.5	15167.5	3586.5	5654.5	14511.2	4364.25	9296	7844.75	10034	4280.25	12112.5
76	D3	6493.25	3972.25	12435	3524	4624.25	23034.2	4036	4892.5	3715.25	312956	4109	4480.5	16968	4157.25	17360.5	176183	962644	112152	4526	4144.25	3845.5	3125.25	4003	271448	3380.75	4504.5	3467.25	3585	3808.25	3698.5	3257.25	4186.5	3799	3244.5	4354.75	3265.5	55272.8	4613	13313	4055.5	5485	14111.5	5943.5	17158	11162.2	12648.8	4557	12595.5
77	D0	7095	6478.75	84215.5	3665.5	5929.25	118874	4046	16213.2	4402.75	65910.8	3253	9571.5	3178.25	4030	13117.8	7409.5	29352.5	4232.25	7762	3995.25	4764.25	3346.5	4077.25	44504.5	4122.75	18622.8	6205.5	3401	3610.75	3681.5	3222	3743.25	3762.75	3283.25	4103.25	3250.25	10319	4619	8987.5	4831.75	7219	10499	9157.25	35694.8	16574.5	35059	5406.75	8763
77	D3	8198	7495.75	115106	4376.5	6761.5	162424	12726.2	107778	15095.5	77850.5	3456	5698.75	15634	7051.75	29930.2	164728	34045	145266	8767	4535.5	5116.75	3890.5	4319.75	47761	11167.5	37377.5	14415.5	3461.5	3610.5	3591	3151.5	3953	3811	3379.25	4256	3117.5	21905.2	4927.5	10417.8	12184.8	7728.75	13161	29523.8	151890	55660.2	42770	5808	8724
78	D0	7864.5	23893.5	206416	3653	4690	349877	22052.5	22112.8	9061.5	13938.8	3419	5326.5	3029	4247.5	4104	3179	7329.75	3049.5	5415.5	4385.5	6202.25	3484.75	4174.25	705579	3698.75	33149.5	3566.25	4177.5	3922.5	3840.25	3315.5	4074	3890.25	3432.5	4408.75	3174.5	46028.8	6459.25	11799	5748.5	5718.75	7374.5	21217.2	25874.2	18785.2	163547	11612	36602.5
79	D0	96081	18961.2	216684	27030.5	5273.25	438391	225022	389360	243337	56594.2	3422	4028.75	2974.25	4599	4045.5	3723.25	16549.5	4862.75	21292.5	3882.5	3855.25	5017.25	4257	15655.5	27734.5	86488.5	17455.5	3912	3545.5	3738	3517	4078.5	3853	3823.5	4466	17518	87327.8	28249.8	73132.2	20498	20000.5	24304	199272	262882	140345	29804	5149.75	8160.5
79	D3	299964	15599.8	166357	211176	5458.75	297644	846576	1028465	852564	397192	4163.75	3892.5	3480.25	4005.25	4156	6398.5	48705	16165.5	118388	4756	4209	27691.5	4124.5	17976	160388	431189	120297	4172	3845.5	3958	3757.75	3947	3871.5	4300	4274.5	43091	225975	22188.5	61241.8	52161.5	18746	20644.8	520856	364112	194849	30921	5039.25	5808.75
79	D7	478294	13383	119711	647138	4953.25	220898	1.70038e+06	1.76238e+06	2.21736e+06	608549	5041.75	4150	4376.5	4323.5	4275.5	7215.25	53940.5	18175	114779	6272	4451	59785.5	4522.5	14385.5	263606	937326	278787	4142	3978	3819	3859.5	4065	3810.5	4107	4476	24598	357024	35258.2	69121.2	110688	51160.2	33841.5	1051559	492473	282610	51945.5	5379.25	6086.5
80	D0	12168	27406.8	41364	4143	4836	574402	5244.25	7624.5	6984	36583.5	3663.25	3771	3660.25	4342.5	4660	9412.75	13534.8	10445	15838.5	3798.25	5305	3265.25	4192.75	4521.25	3396.25	4462.5	3848	4436.5	3732.5	3835.5	3192.75	4146.75	3764.25	3481.25	4227	3173.25	18695.5	6745	12579.2	3665	5532.5	13019	4315	8309.25	11695	53312.5	4522	8590.25
80	D3	15206.5	30191.5	54453.8	3562.75	4352.75	722024	3779.5	7358.25	3842	5667	3432.5	3587.75	2750	3808.5	4020	2906	3829.25	3250.75	14130.5	4136	5082.5	3326.75	4083.25	4198	3342.5	4784.5	3705	4049	3818.75	3793.25	3335.5	4028	3829	3354	4117	3108.5	108967	8149.5	14443	4619.75	5205.5	13421	5626.5	9922	16789.8	50809.5	4891.5	8446
80	D7	400347	22284.5	51755.8	4151.5	4816.25	488708	40298	182062	35066.2	15665	3564.5	3632.25	2812	3916.75	4186.5	3300.5	4839.75	3393.5	106291	4328.75	6243.25	3920	4434.5	4457.25	11786.5	105092	14515	3885	3783.5	3730.5	3176.75	4023.75	3891	3378	4877	3138.25	1716829	53777.2	16716.5	47376	6349	15161.5	74286.8	87170.5	151318	181816	17942.5	8369.75
81	D0	204551	26603.5	229172	13736.2	4561.5	239920	123331	531441	61634.2	42437.2	3880.5	9282.5	3094.75	3939.25	476843	4652.5	16924	3930.5	5191.75	3635.75	3780	3129.25	3981.25	3726	3514	5400.75	3361.75	3402.5	3659.75	4508	3112.25	4163.25	34754.8	3386	4169.75	3167.75	1672029	12444.5	41361.8	20394.5	5493.75	8143.25	30617.5	59045.8	78559.5	40961.5	7007	7834.25
82	D0	27105.2	8202	340964	3882	4904.75	1128519	4305	22423.8	6407.5	81539.5	3441.25	17687.5	3059.25	4472	76390.5	3145	14508.5	2958.5	4348.25	3368.75	5425.5	2874.75	3865.75	6747	3320	4461.5	3051	3440.25	3565	3599.25	3275	3903.5	3767.5	3180.25	4339.5	3175.25	55505.8	4860.75	7953	11539.5	5608.25	9194.75	17284	38209.2	46438.5	85710.5	7559	23465
82	D3	26492.2	7814.5	281415	3800.75	4337	905194	7467.25	162279	14395	67279	3667.75	17772	2983.5	4186	79472	3022	18198	3106.5	4933	3707.75	5624.5	3197.75	4048.5	6758.75	4497.25	5757.25	3812.5	3250.25	3619.5	3830.75	3300.5	4065.5	3730.75	3204.5	4364	3251	79894	5375.75	9146.75	76378.5	5460.5	8658.5	116306	186990	249680	78185.5	7098	21980.8
83	D0	36415	4530	55318.5	3767.75	4468	766731	9776.25	34246.2	23045	61246	3992.5	4542.5	3112.25	4253	9591	3531	8473.5	3873.5	201998	8340.75	6201.5	8405.5	4321.25	25425	20728.8	34405.5	24785.8	3469	3621	3670.5	3227.75	3970.5	3752.75	3339	4128	3183.5	372996	6866	9246.5	47688.5	5748.75	7525	72595	153874	132138	28533.8	4731.75	5077.5
83	D3	200904	5542.75	53343.5	21813.5	4544	618217	124356	266622	143599	185815	3935.5	7068.25	3689	4195	48228.2	63101.5	448958	56403.8	82673.5	4158.75	4277	3243	4033	203895	3597.5	6356	3983.25	3306.5	3669.25	3769.5	3162.5	3970	3766	3448.75	4513.5	3170.5	1319882	23613.5	11909.8	267112	7952	10445.2	435266	788660	690488	86490.8	6533.75	6517
84	D0	1.25928e+06	24798.5	159984	7448.5	5905.75	302275	35642.2	98037.2	62637	206882	3539.5	16114	2923.75	4732.25	23920.5	3268.5	8382	4155.5	4419.5	3730	3744.75	3327.5	4136.5	4045.75	5814.25	36823.8	8674.5	3389.25	3538	3694.5	3253.5	4095.25	3787.5	3307	4143.5	3182	98115.2	7875.5	10580	18290.8	5634	5619	53367	71936.8	108217	235500	6056.5	14051.5
84	D3	4.29049e+06	78205	133436	192395	12255.8	260642	645374	819766	732459	354180	4087.75	9462.5	4972	5119.5	14570.5	10886	26906.5	41483.5	17432.5	3759.5	3929	8829.75	3874	3855.5	48022.2	257888	38605.2	3428	3569.75	3559.5	3097.25	4116.75	3673.5	3539	4226.75	3167.5	299157	8980	9571.5	66096	35490.5	5414	161986	196560	325582	209693	6081	11598.2
85	D0	16118.5	5422.75	16108	3259	5336.25	997522	4885	10838.2	3684.25	73272	3663.25	9369.25	2885.5	4955	17244	3018.5	5850.25	3037.25	9863	3867.25	3955.5	3347	4147.25	15619.5	3326.75	5651	3434.75	10460.8	3780	3796.5	3408.75	4041.5	4654.75	3422.5	5346	3310.75	31803.8	4870.5	17680	3738.5	6239.5	845706	4340	9359.75	22106.5	173708	29521.5	41907
86	D0	4373.5	3794	4109	3341.5	4292.5	4275.25	3536.5	4863	3945	24762.2	3493.25	5688	2873.75	5869	3570.5	3005.5	6546.5	3036	4455.5	3635.5	4014.75	3189.75	4094	4318.5	3361	4515.5	3246.5	3518.25	3708.5	3691.75	3270.75	4071.75	3689.5	3326.5	3865.5	3212.5	9271.25	4886.25	5846.75	3522	4800	4654.5	4034.5	6800.5	6536.25	6515.75	4181.5	5312.5
87	D0	28850	7675.75	116586	3548.5	4733.5	1.10701e+06	5765.5	21057.8	6845	14658	3490.5	4741.5	2971.25	4371.25	45538.8	2944	4308.25	2894.5	4444.5	3701.75	3706.5	3076.5	4449.75	6571.5	3239.25	4803	3132	3296.5	3602.5	3599.5	3176.75	4081.25	3782.5	3225.5	4306.25	3098.5	79610.8	7393.5	50937	5812	5749.5	26341	9249.25	13409	39091.8	64259.2	6651.5	17560.8
87	D3	518454	8957.75	84402.8	5857.25	5248.5	778724	55399.5	208508	31722	323062	3817.5	5278	3203.75	4934	55267.5	3836.75	8223.5	3535.5	104536	4916	4069.25	4015.25	4650.5	6915	5301.75	8579	8241.5	3311	3598	3887	3173.5	4075.75	3727.5	3385.5	4327.25	3097.75	1331804	32258	50340	20803	6345.25	26920.8	108970	78331	265648	119433	8644	21398.8
88	D0	4910	3904	4116	3384.5	4527.5	8697	3571.75	4588	3531	11004.5	3647.75	24318	2972	4823	37383	2944.5	5325	3164.5	6178.75	4011	4811.75	3244.5	4008.25	763495	3401	4196	3220.25	3589.5	3625	3598.25	3239.5	3969.25	3818	3351.75	4227.25	3171	14380	4630.5	51703.5	3623.75	5961.25	42492.5	3827.5	6922	7091.5	16221.2	4660.5	12949.2
89	D0	142539	4118.5	4465.75	3241.75	4231.5	4115	3601.25	19236	3700	22597	3398	5289.75	6119.25	7238.5	39987	26650.2	10237.8	10351.2	5692	4044	5908.5	3232	4048	3966	3521	4732.25	4415.75	41929.8	3660.5	6185.5	3281	4192.25	3706.5	3541	7270.75	3180.5	1166576	30169.5	48296	53545.2	6964.75	7495	92658	508150	281698	494452	30971	11072.5
89	D3	332772	5784.75	4356.5	3576	4605.75	4354	3658.5	45350.2	5429	526219	3642.25	5419	4966.5	4293.75	9146.75	21673.5	28384.8	69201.5	11463	5760.5	5877.5	4468.5	4102.75	4032.5	8766.5	8497.5	19143.5	78309.5	3912	5809.5	3252	4060.75	3649	4831.5	13397.2	3389.5	1.28981e+06	36325.5	44251.5	139127	7044.75	8426.5	208899	549406	607341	721215	54508	15464.2
89	D7	455317	8416.5	4860	4165.25	4887.75	4493	9546	66583.5	25540.8	93956.5	3742.25	6351.5	6563.5	4822.75	42455.2	115898	804199	49071	32360	6348	6375	11635.5	4156.5	4060	43596.8	31980	61123	113414	3969.25	6815.5	3344.5	3955.5	3520	6959.5	18355.8	4595	1.28052e+06	30740	50195.5	239112	7454.75	8500.5	288205	535810	799422	765978	49219.5	16195.5
90	D0	1.58639e+06	21740.8	113114	258671	5175.25	97740.5	1127290	1836264	795974	466912	4178.75	3939	3797	3877.75	3609.25	11975.5	7046	9265	430142	10601	4959.5	28876	4741.5	5691	95989	95097.8	133960	5854.5	3873	3955	3526.5	4158.25	3948.25	3644	4714	3536.75	605570	13482.5	11037.5	16947.8	5340	9606	64096.5	166194	80983	818052	236384	8497
90	D3	2600487	36994.5	226846	496496	5456.5	222554	2202477	3146616	1.6539e+06	496620	4118.5	4081.5	3574	3818.25	3957.5	11380.5	9161	9191.5	428252	10425	5230.75	39069.5	4874.5	5564.25	105764	125584	142164	5740.5	3781.5	3931.25	3338.5	4018.5	3862	3391.75	4397.25	3391	537462	12919.5	12794.8	17292.5	5357	11874	67303.8	180699	90217	847470	195112	8635.75
90	D7	1.62802e+06	24435.8	131628	350088	5092	125031	1.45152e+06	2.16779e+06	1.12069e+06	428004	4091	4110.25	3742	3777.5	4078.75	9137.75	9593.5	7989	300953	9857	5052.25	27626	4794	5765.75	78869.5	118673	103699	6243.25	3747.75	3814	3369	3893	3765.5	3484.75	4501.5	3429	390956	11111.5	12268.8	16002.8	4985	9688	55631.2	161590	70893.8	610744	122114	8299
91	D0	45951.2	10657.8	47850	3939.75	4467	332607	6281.75	12050.5	10255.5	11955.2	3944	5637	3036.5	17461	16042.8	3180.25	14538	3058.25	3384637	119318	13546.8	25691.5	8003.5	15123	58125.8	87299.8	104963	3373.5	3867.75	29213.8	3164	4260.5	3828.5	3406.25	4109.5	3315	8409	5809.25	10126.8	4865	4913	12141.8	5751.25	12006.2	11586.5	33090.2	5604	7097.25
91	D7	3.34755e+06	70886.5	38150.5	155094	8177.5	218684	905996	501538	672266	62947.2	3910.5	5540.75	4277	17143.2	8737.25	27115	29200	45214.5	66417.5	4667	5507.5	22006.5	4166.5	16618	102490	110899	110708	3736	3759.5	26788	3129	4003	3777	3284.5	4182.5	3306.5	447983	16866.5	12140	66997.2	8228.25	12748	171092	227223	217537	1554686	75970	10028.5
92	D0	15090	6641.5	262550	3670	4920.5	706399	10251.2	34759.8	10364.5	86295.5	3393.5	4510.5	3265.5	3905	4901	4407.5	9056.5	9738	30848.8	4286	5557	7825.75	4291	38343.8	16358	9261	24418.2	4416.75	3731.75	3779.5	3254.25	4034.5	3905	3302	4141.25	3772	14888.5	5057.75	9528.25	12253.8	5598	9205	19026.2	30191	62109.5	157489	13428.5	48403
92	D3	175150	8376	274640	10611.8	4715.5	690523	150714	347362	121959	540977	4224.5	4316	3477	4356.25	4810.25	5402.25	9696.75	20056	20180.2	4249.5	5931.75	3979.25	4346.75	48633.8	8381.5	18890.2	8653.5	3594.5	3681.25	3882.5	3230	4017.5	3888	3401	3955.25	3486.5	144898	6686	16581.5	54645	7017.75	12516.5	117056	167276	458804	402896	22182.5	78392.2
92	D7	1.08121e+06	11078.2	294170	175676	5220.5	752409	912860	1.12581e+06	921868	1.44157e+06	9189.5	4748	3955.5	4470.25	4995.5	6599	12510	12752.5	79976.8	4363	6116.5	16338.8	4333.5	43614.5	39246	54388	28751.5	6979	4063	3945.25	3572.75	4143.75	4193.75	3588.5	4609.5	3470	299222	10901.5	16258.2	95022	7330	11963.8	143832	218752	256638	1098542	38967.2	52741.5
93	D0	1118730	45485	22988	12877.8	5501.75	598252	80784.5	309522	105160	983337	3973.25	7174.75	3470.75	5386.5	102398	5654.25	39352.8	28266.8	75715	4610	4111.25	3921.5	4025.25	1100149	8228.75	387323	6872.5	4127	3566.75	3791.75	3099.75	4107	4006	3329	4355	3207	302832	6239.5	8873.5	55276.2	5313.75	9114.5	85968.8	34371	149075	81256.5	6429	30974
93	D3	2.8202e+06	113840	25574	134108	6494.25	623229	650270	919643	628136	973349	4474.5	7710.75	6110.25	6279	116854	31794.5	82783.5	115625	152744	4818	4299	14615.2	4064.75	1325809	49349.2	490558	35479.8	3660	3589	3948.5	3127.5	3843.25	3831.5	3146.75	4109	3147.25	328112	6305.5	8478.5	60720.5	5157.75	8417	127851	52165	174018	129302	6369.25	30785.2
94	D0	10534.5	5573.5	253670	3651.5	4468	486472	4424.5	9893.5	4874.5	11818.8	3401.5	22134	2939	3981.75	98372	2885.75	6304.75	2838.75	5807.5	3581.75	4877	3165	4080.5	7344.5	3331.25	4917.75	3076.25	3304	3576.75	3605.25	3218	3988	3715	3209.25	4174.75	3278.5	22101.8	6317	29867.5	4635	7054	16794.5	6993	12128.5	16716.5	156486	10065.2	65867.2
95	D0	10376.2	14913.2	238931	3926	4831.25	658442	17189	83534.8	4099.25	9368.25	3421.5	8707.5	5942	3896	19207.8	91486.5	6193	2813.5	25460	4109	4834	4155.75	4115	16470	10080	15742.2	18607	3308.5	3798.5	3857	3300	4080.5	3813.5	3430.25	4234.75	3275.25	14805.5	4894.5	172440	3821.5	5184.25	24441.5	4910.5	7614	6912.5	68823	7040	23518.5
96	D0	252744	12013	147331	25622.8	5081.25	236170	49302.2	67819.5	94627.2	37487.8	3710	5286.5	3104.5	5212.25	4313	3307	13759.2	3422.5	8096.75	3896	7854.5	3361.5	4130.75	96510.5	4442.75	13770	3894.5	4286.5	3687.5	4027.75	3340.75	4031.25	3924	3400	4292.25	3329	367041	11529.8	5016.25	12336.5	4819.25	4781	47263.5	96631.8	44384	61727.5	5756.75	5543.5
96	D3	1433983	10606	81033.2	220428	4750.25	107681	305669	367781	613149	26240.2	3680.25	4895.75	3225.5	5279	4035.5	4035	14492	4333	71329.5	4606	7060.5	5696	4311	60990.5	22053.5	104887	12283	3720.25	3636	4059.25	3284	4089.5	3868.75	3380.25	4413.25	3309	1.50837e+06	28920	6044.5	68509.5	5583	5817.5	365058	406111	241695	234252	18400	8237.25
96	D7	2571051	20297	99549	717974	5600.5	127224	1656551	1.65097e+06	3.33258e+06	30688.8	3507	6215	3221.5	5546.5	4256.25	4167.5	20438.5	6322	168515	7712.25	7832.75	30040.2	4798.5	73723	147808	594102	91479	3925.5	3650.5	3839	3470.5	4006	3875	3487.75	4407	3374	1.41581e+06	24957.2	6970.5	86744	6716	6623.25	418902	412040	164170	267901	16936.5	11124.5
97	D0	8028	83050.2	224256	3636	10095	498611	6324	45579	6939.5	27811.5	3697.25	3958.5	2984.5	4412	4631	3558.75	8006.5	3280	9663.25	4184.5	4806	3826.75	4891.75	121826	4186.5	28738.5	3846.25	4140.25	3740.5	3685.5	3275	4125	3895	3325.5	4446.5	3230	36425.8	13740	13571.2	6299.5	21433.8	9281.5	7267.75	25024.2	31125	47304.8	5205	8140.5
97	D3	1.32094e+06	69224.8	193319	429899	8506.5	419982	1.6067e+06	1797472	1504285	254009	3919.5	4659.25	3179	4266.5	4065	6760	247296	4943.75	81875.2	4941.75	5170	13942.2	4901.5	123851	205576	290563	25582.8	3693	3683.5	3615	3377.75	4018.25	3868	3407.75	4575	3269.75	772538	23441.5	13551	463384	17405.5	9229.75	636960	325681	889678	208314	8419.5	15662.2
97	DE	2.28125e+06	62159.8	113865	796283	6777	209682	2.43795e+06	2.40492e+06	2.4265e+06	231103	3881.75	4596.25	5266.75	4154	4021.75	13505	99964	24272	1.08834e+06	19057.8	7744.75	77979.8	5299.5	62632.8	328911	482335	129339	3366.25	3158.5	3122	1708.5	3541.75	1978	3704.5	3716.25	2286	694332	37814.8	14770	337798	14650.5	10405.2	472800	264496	646910	141595	8728	9429.5
98	D0	822130	10542.5	168311	73529	4377	595808	296798	553576	389152	519525	4029.25	3743	3615.25	4612.5	4484.75	6272	15354.8	26410.8	396294	6493	4488.75	12172	4469.5	4349.75	91094.5	105169	55584.8	3986.75	3552.75	3941.5	3217.75	4097.5	3890.5	3341	4485.75	3294.75	817598	23899	14401.8	207566	12107.5	7361.25	409390	179152	593347	211654	12343.8	9645.25
98	D3	2131678	33806.5	146340	447944	5288.5	490790	1.8925e+06	1525173	1669142	422775	4127	3687.75	4972	4560.5	4132.5	9051	24399.8	58297.5	960672	11790.5	4811.5	33288	4621	5125.75	220029	300476	98461.5	4760	3634.25	3683.75	3242.75	4103	3733.75	3409.25	4525.25	3397.5	809084	22532.8	13409	294722	10879	7383.25	507298	259532	443976	194396	11140.2	8822.75
98	D7	1.30995e+06	24628.5	85196.2	450542	5223	281629	1.55355e+06	1125322	1.5061e+06	452781	4040.5	3948	5730	4515.25	4033.25	11940.5	26832	82913.5	1014960	21884.8	5527.25	42264.8	5203	6081.25	210806	280501	120500	4433.5	3840	3795	3296.25	3921.5	3768.25	3436	4603	3569.75	608650	16798.5	11884	261274	8382.5	6977	456989	222272	397076	166948	10706	8990
99	D0	9224	7337.5	91640.2	4190	4370.5	4752.75	11488.5	21000.2	39578.5	6418.5	3480	15370.5	2820.5	5088.25	3422.5	3360	9329	3732.5	4690.5	3505	4360.25	3123	3994	3814	5352.5	6483.5	4787	3594	3670.25	4080	3151.5	3926	3687.5	3179.75	6200.25	3017.25	14326.5	4748	6098.25	4705	4360.5	4515.75	10488	22350	14340.5	18864.2	5464.5	19185
99	D3	422878	9616.75	87669.8	39472.2	4688.25	5295.5	190115	299318	299485	55175	3788.5	10913	3955.75	5471.25	3754	9220.75	47304.5	27731.5	132925	3872	4721	8360	3978	3967	85924.8	37351.2	29223	3642.75	3587.75	3976	3308.5	3986	3786.75	3078.5	6288.25	3229	211304	6048.75	6099.5	16233.2	4193.5	4546.5	49340.5	70094.5	41774	268342	9610	15674.5
100	D0	90052	11459	228548	8141.25	4700.5	7599	23979	43803	34419.8	19974	3866	4381	3391	3895.5	3958.75	20642.5	5485	3660.5	52149.5	3903.25	8771.75	3331.25	4196	4092.5	3736	65966.5	5464.75	4544	3954.75	4076	3416.75	4196	3939.75	3592.5	4333.25	3445.5	20489.5	4919.25	14680.2	5139	5339.75	4568	7058.5	37717.8	15666.2	49567.5	7434.75	21425.2
100	D3	212687	7485.5	186172	4386.5	4762	4333.5	15177.5	105980	18448	44306.5	3553.5	4443.25	3137.25	4038.5	3461.25	16958	6700.25	3782	139781	3971	11655.5	3556	4148.25	5520.25	7425	339836	16221	5941.75	3708.25	3737	3466.5	4093	3789.5	3530.5	8500	3412.5	167808	6234	17286.5	12478	5774.25	4769.5	19498.5	103359	54348.5	76801.2	8164	26142.5
101	D0	56769.8	27245	154136	3782.25	4421.75	474486	64926	90614.5	14511	15068	3527.25	3865.5	2986	4301	4615.5	3218	6603	3560.25	16705	4551.5	4536.75	3516.75	4365.75	523555	29174.2	94745	4365	3843	3788	4173	3228	3935	3787	3331	4062	3164	90218	7990	17426	194811	5975.25	36293.2	209464	80839.5	343309	90406	6570.5	24374.2
101	D3	362752	17110	89675	8455.75	4506.75	250064	289786	375748	71035.5	41220.5	3508.25	4050.75	3270.25	4204	4586	4623.5	8667.5	4669.75	153974	4905	4724.5	4560.25	4245.25	388932	209772	635327	9312.75	3842.5	3753.5	4346	3359.25	4045.25	3824.5	3366	4657	3242	876581	24942.5	14738.2	551529	6759.5	25954.2	717703	189155	1.12418e+06	495114	12317.2	13846.8
101	D7	1.93978e+06	34695	124647	199741	5105.5	371115	1272721	1288827	709190	44403.2	3466.75	4382	3257	3948.25	4335.25	6425.25	11966.5	4321.25	319658	8245	5858	25997	4809.5	431773	582232	1.5644e+06	47598.8	3582.25	3668.5	4131.75	3259.5	4335.25	3756	3349	4486.25	3219.5	1.55103e+06	74803.8	19115.5	630150	11287.8	31487	922887	269129	1253072	813970	15214.8	21909.5
102	D0	13680.2	7692.75	83467	3647.75	4484	284084	3594	7475.75	4532	13681	3662.25	4085.5	3079.5	5467.75	3909.25	3259	11978	17077.8	17372.5	4088.75	7431.75	3189.5	4222.5	14984.5	3407.75	7281	4123.5	4169.5	3827.75	4249.5	3242.5	4101.5	3798.5	3544.75	4161.75	3238.75	32818.5	5905	17360	3445	5175	15917.5	4169.5	8570.25	9540.5	19939.8	6923.75	6187
102	D3	10521.5	5851.75	45998.5	3493	4153.75	141002	4100.5	11097.5	4623	11587.8	3618	3932.25	3197.75	5375	3845.5	3255	12503.2	20870.8	22515.5	3935.75	7295.75	3199.75	4266	15529	3673.25	7176.75	4316	4124	3608.5	4221.5	3150	3969.75	3980.25	3409	4161	3288.75	26607.8	5319.75	15307.5	3798	4828.75	14109	7305.25	17825.2	8613	14748.8	6055.5	6189
102	D7	142122	6438	66486.5	8701	4883.5	204074	51759.5	195672	67678.5	18374	3553	3808.5	3044	5446	3810	3641	11667.8	25197.5	249844	4330.75	6879	3908.5	4116.25	15983.8	12656.8	12667.8	7690.25	4390	3932.5	4181	3441.25	4230	3926.25	3564	4564	3571	250821	11272.8	20133.8	11628.5	5200	16259.5	62495.2	120858	43549.8	35243.5	5959.25	6190
102	DE	40244.8	6376.5	75468.8	4663.75	4808	229104	14298	77682.5	20675.5	11993.5	3594.5	3802.75	3036.5	5609.5	3901	3361	11200.2	19682	61917.2	4219	8021	3546	4194.25	19553.2	6399	10205.8	5311.5	4050	3701.75	4298.5	3321.5	3926.5	3804.5	3377.75	4394.75	3383.75	58562.5	6035	14760.5	5175	4474.25	13281	16865	36512.5	15654.5	19023.8	5753.25	5307.5
103	D0	13388.8	4279.25	8727.75	3398.5	4625.75	7141.75	20166	35208	4039.25	62588	3530	9596.75	3330.5	4395.75	12343.2	6490.5	24084	4274.5	7720	3994	4802.25	3421.5	4216.25	43085.2	3876.25	18343.5	6302.25	3186.25	3670.5	3676.5	3309	4009	3829.5	3472.5	4248	3203.25	41140.8	6384	77811.8	24331	4958.5	7780.25	51613.2	40143	77363.8	63889.5	9615.75	30473
104	D0	4174.75	3682.75	23765.5	3381.25	4131	3912.5	3367	5035.25	3403	20947.8	3462.5	4527.75	3121.75	3946.75	3782.5	3389	12978.5	3090	3883.75	3960	6481.75	3317.5	4191.5	4373.5	3663.5	5047	3384.75	3998.25	3795.75	3836.25	3296	4120	3839.5	3476	4126	3327.5	9485	4559	57029.5	3438.5	4433	4280.75	4517.5	6922.5	8081.25	38070.8	7765.75	7458
105	D0	5100.5	4095.25	11692.5	3695.75	4564	4415.5	4073	5611.5	3580.75	3706.5	3275	16517	2929.75	3950.75	7299.5	2967.25	13090	3160.75	3951.5	4002.5	7237.5	3143.5	4104.5	3863.25	3193.25	4414.75	3323.75	3711.5	3555.25	3637.75	3253	4033.5	3617.5	3403.5	4444	3219.5	30279.8	11794	30709.5	3516	5836	4502	6430.5	6790.5	9250.75	7710	5056	8893.5
106	D0	44663.8	5509.5	122529	4694.75	4859.25	79303.2	69911.2	85032.8	11863.2	30532.2	3712	4820.75	3296.25	4420.5	4047.25	4143.25	9475.5	4027	159906	4175.5	7372	4082	4178.75	80827.8	6163	10920.8	6894.5	4162.5	3567.25	3811	3259.5	3902.25	3762.5	3325	4247.25	3081.75	27044.2	4989.75	46602	8881.25	8155.5	16753.5	22399.5	97225	29742.2	86352.5	10078.2	10882.5
106	D3	332047	6544.5	117260	102033	4863.5	66146.8	837453	826354	264394	32435.5	3610.25	3938.5	3207.25	3936	3606	5687.5	10900.8	7552	1046224	5323.5	7311.5	29793.8	4257.75	64490.2	84150	106725	105334	19391	3684	3953.5	3421	4148.5	3869	3316.5	4535	3167.25	133374	6302	117610	78064.5	7398.5	13291	150086	210825	225938	698883	32097.5	9131
106	D7	1.29438e+06	16479.2	108996	593572	4929.75	73814.8	2302311	1.76147e+06	1.78348e+06	28630.5	3855.25	4342.75	3794.25	4029	3974.75	7755	24684.5	9853	512234	13270	8608.5	132990	4586.5	134148	489850	620452	652571	20818.5	3786	4114.5	3462.25	4078	3865.5	3442.75	4302.75	3263	313274	12061.2	201992	195719	10013.5	18211.2	269667	420732	304118	2.21477e+06	141903	12489.5
107	D0	12381.8	21778.8	262174	3673	4471.5	885466	3556.75	19361	4335.5	910525	12785	17417.2	11771	4380.25	12770.8	48363	68449.8	169981	6499.5	5458.5	54886.2	3228	4078	1.65887e+06	3960.75	5330.25	3985.5	3361.5	3705.5	3656.5	3177.5	3815	4132.25	3305.5	4106	3272.25	127495	13964.5	17509.2	4833	66740	34650.8	6352.25	417889	27767.8	388579	59632	87245.2
108	D0	5651.5	3975.25	6749	3606.5	4414.5	5196.75	3978.5	10623	4414.5	26579	3352	12911.2	2985	3973	3414	3069.5	20999	2813.5	17682	3702.25	4434	3054	3985.25	3757.5	3238.75	4195	3289.25	3262.25	3680.5	3691.75	3236	3969	3718.5	3156.5	4233.5	3236.25	285060	12735.5	64133	6027	5593.25	5108.5	22432	239383	22857.8	181866	8545	45004
108	D3	7494	3835.75	4436.5	3538.5	4329.25	4599.5	3596.5	7316.25	4166	100557	3404.5	8017	3013.5	3954	3509	3326.75	21210	3904	158538	4528	4031.25	3339.5	4117.5	4239.5	3895	5369	5338.5	3757	3590	3763	3208.5	3965	3789.5	3204.25	4264	3178.5	1.42806e+06	40478	47643.8	20438.5	6131.5	6069.25	59392.5	457317	85322.5	174582	7852.75	13696
109	D0	10457.2	5798.25	77278.2	3494	4363.5	147656	3839.75	5212	3818.25	13403	4012	9359.5	2886.5	4853.75	75165	4169.5	11923.5	3109.5	644214	6585	66559.8	22464.8	4235.25	4095.25	973299	2024683	105785	3527.5	3645	3827	3259	4110.25	8975.75	3283	4346.75	3303.5	30014.8	5039.25	123506	3698.75	9332.75	27781.5	5909	18417.5	12441.2	107306	7038.25	10011.2
110	D0	10737	5785.25	79791.5	3479.5	4346.75	4141.25	3778.5	6727.5	4905	3782.75	3534.5	3801.75	2969	3968.5	3641	3181.5	3857	2923.75	4096.5	3730	3704	3164	3892	3828.75	3358	4904.75	3198.75	3668.5	3762	3763.5	3336.25	4093.25	3864.25	3508.75	4063.5	3304.25	21112	6018.5	38992	3935	4866	5401	5202.5	8308.5	31295.5	79326	6449	48451.8
111	D0	15776	4693.25	260329	3749.25	4369	1.47778e+06	3880.25	5427	4883	76500.8	3865.25	17068	3023.5	4053	86699.8	3045.75	4207.5	3199	3957.75	3845.75	3900	3405.75	4112	4058.5	3423.5	4679	3230.25	3433.5	3646	3637.25	3222.5	4093.25	3996.5	3332	4232	3241	83956.5	19560	74492.5	4017.25	6407.25	138148	7425	13936.5	9469.5	16081	5308.5	15548
112	D0	1084955	11795.5	152988	226630	4888.75	276054	699838	1072430	831508	76451.8	3698	8286.25	3041.25	4038	50748.5	3577.25	9678.25	4735.25	378816	11205.5	9253.75	48031	6010	1.93407e+06	139373	336725	143038	3899.75	3622	3870.25	3261	4069.5	3830.5	3442.25	4351.75	3507	403174	8165.75	109146	63435	13997.8	25986	138524	415964	178830	224147	8357.5	8204.75
113	D0	7884.75	4891.5	24533.5	3529.25	4648	162005	4277	9565.25	4902.75	9779	3528.5	5415	3074	4062.75	15658.5	3033.5	14532.8	3085	4318	3738.25	7499	3272.5	4344.75	27097.8	3624	5228	3698.5	3395.25	3537.5	3515	3106.5	4117.25	3694.25	3321.75	4261.5	3249.75	14082.8	4943.75	9636.25	4484.75	5405.5	6705.75	8093.25	15236.5	10633.5	27327.8	4755.25	30227
114	D0	5969	3824.75	6109	3418.75	4189	4147.25	3397.5	4883	3846.75	320896	4086.25	5863.5	5193.75	4224.25	9612.25	29156	51283.5	79385	9685	4558.25	20310	3373.75	4128.25	4013.5	3606	4948.5	3676.5	3423.75	3578.25	3661.5	2971.75	4176.5	3688.5	3248.75	4228	3294	108365	7294	37094.2	5173	12803.2	4519	17851.5	70765.2	24692	26873	5607.5	7388.5
114	D3	89634.2	3921	71620.5	3541	4433.25	62457.5	4528	12681.8	4662	22068.2	3581	22286	3142.75	3851.5	3569.5	3190	8860.25	3168.5	4237.75	3716.25	4016	3163.5	3952.75	5131.5	4610.25	10630	3591	3344.75	3639.5	3547.5	3269.75	4000.5	3666.5	3175.75	4013	3274.5	736902	5708.5	5617.5	6942.5	5101.5	5317.25	18323.5	106119	27703	113108	9833	28952.5
115	D0	17645.8	3780.25	3777.75	3208.5	4148.5	45185	3476.75	4324.25	3379	167942	3596.25	4412	3088.5	4729.5	98087	3488.75	7113	3360.5	3860.25	3501.5	3672	2999.5	4281.75	3854	3303.25	3917.75	3116.25	3467.5	3538.5	3746.5	3361.5	4085.75	3704.25	3529.75	4178.25	3233.5	581460	7153	37267.5	8043.25	4842.25	88626.2	33485.2	134370	48538.2	430252	6339.75	6497
115	D3	94791.5	3945.5	3981.25	3307.25	4102.5	60257.5	3515.5	5316.5	3594.5	124823	3891.25	3946	3216	4368.5	70605.8	15217	25556	3786.25	4069.5	3696	3890.75	3474.25	4180.5	4033.75	3612.5	4215	3616.25	3309	3673	3853.5	3231.5	4033.5	3885.75	3431.25	4301.5	3187.75	1.04609e+06	11412.8	32139.5	17422	5309.5	84601	77324.8	245358	115207	751416	11199.2	6265.5
115	D7	169716	4447.75	4716.25	4048.5	4523.75	58590.5	13010.8	22413.8	20104.5	228394	4710.5	3893	3866.75	4264	91261	50681.5	83344.2	11542.5	3473	3552.5	3781.5	3363.25	3997.25	3799	3394	4304.75	3076.25	3574.75	3583.5	3798	3328.25	3963	3822	3426.75	4270	3304.75	1035329	12537.5	30459.8	43935.5	5270.25	88221	115482	348204	170402	757981	12571.5	6676.5
116	D0	59525	4143	19463.8	3457	5249.75	4068.75	25636.2	48246.5	3991.5	95829	3878.5	25557.5	3160.5	89601.8	4135	16247.2	51946.2	4740	64551.8	4777.5	5342.75	7378.5	4157	4273.5	20097	26342.5	56086	3234.25	3698	3814.5	3155.25	3992.75	3686.75	3312	4383	3202	668040	23587.8	14455	14057.2	6648	8350.5	110952	162174	66044.2	1528260	17942	8635.75
117	D0	30685.8	12136.8	252176	4110.75	4802	262092	7085.75	79641.8	11653.5	21141.2	3426	31967.8	3063.5	5239.5	95020	34693	36908	3061	6079	3575	4206.75	3149.25	4010.25	3918.75	3583.5	5996	3390.25	3670.25	3735	3572.5	3284.5	3978.5	3783.25	3358.25	4483	3102.25	119688	10866.5	17130.5	10292	8286.5	12038	21788.2	57199.5	26862.5	71046.5	6370.5	35509.2
118	D0	15119.2	6837.5	447726	3430.25	4358.75	4711	7603.75	21333.5	4221.75	44510.5	3667.75	9675	2875.75	4313	10621.8	3033.75	14169.8	3141.25	12084.8	3889	8261.5	3400	4041.5	3786.75	3404	4991.5	3489	3646.5	3474.5	4523.5	3130.75	3965	3614.75	3396	4338.5	3188.5	11357	4502.5	71731	3715.5	5258	4359.75	5558.5	7563.75	8517.5	179446	9148.75	48388.8
119	D0	154638	6919.5	100038	10127	5040.75	257607	124711	351328	75593.2	206573	4249	3927.5	4474	4170.5	137054	45729.2	79190	17010.2	79447.5	4288.75	5520.5	8795.5	4262	4541	24440	30078.2	73134.8	3602.5	3661.25	3927.25	3233.75	4051	3747	3369.5	4960.5	3245.75	858755	51697.2	29792	82272.5	8144.75	13523	237668	426855	190469	174705	8496.5	7675
119	D3	2.12546e+06	22144.2	112368	346841	5558.5	292710	1.43409e+06	1.90557e+06	1355941	210288	4333	10313.5	8270	4234	35884	25891.2	137837	128892	1479731	15748.2	6556.5	91278.8	4910.5	6367	233278	168196	452968	4369.5	3673.5	3848	3267.75	4037.75	3701	3365	5014.25	3199	472314	17735.8	32806.5	88800.2	9326.25	15696.8	223896	396885	201708	528862	25370	9714
120	D0	5764	4648	131036	3621.5	4305	4401	3603.5	4948.75	3863.5	4752	3609	9288.75	3095	3962	3648.5	3083.75	4098.25	3247.5	2.58165e+06	19546	6484.5	406666	6000.5	34150	733936	414097	1.00394e+06	3449.5	3833.5	3669.5	3247.75	4142.25	3861.75	3421.5	4178.75	3264.5	16005.5	5534.25	65345.5	3684.5	4732	4837	5830.5	17779	6880.75	42449.8	7532.25	20103.8
121	D0	10794.5	13961	453748	3911.75	5349	819733	4252.5	10670.8	6949.75	14818.8	3414.75	5565.25	2914.75	4243.25	4866.75	3177.5	6139	3235	4330.75	4080.5	7041.5	3313.5	4145.25	698345	3535	5550	3763.25	4256	3820.5	3736	3383	4028.75	3778	3357.5	4121.25	3315.75	29084	7374.75	14983.5	3535.25	5073	13897	10075.8	8042.5	8284.5	95056	7225	45828.2
121	D3	7004.5	7594.5	168472	3907.75	4868.75	296938	3937.5	7280.75	4937	9566.25	3398.75	4789.5	3094	4082.5	4494.25	3116.5	5446	2924	4399.5	4072.75	6704	3229	4271.5	549907	3577.25	5304.75	3984.75	4217.75	3678.75	3815	3356	4032.75	3881.75	3293.5	4311.5	3257	62426	7370.75	14007.8	3594.5	4607.5	12122.8	9664.25	8926.25	10244.8	72689.8	6619.5	34180
121	D7	217743	16814.8	477626	5387	5088	835264	26145	126532	41047.5	20408	3658.5	5610.75	3465.75	4233.25	4954.5	3460.5	6038	4186.75	21312	4433.75	7856.5	3256	4427	615077	3931.5	9159.25	4373	4081.5	3759.75	3826.5	3440	4113	4043.75	3322	4337.75	3253.75	1.31201e+06	29469.5	21442.2	16924.5	5619.5	16602	84087.5	261396	96103.2	95568	8282	61333.5
122	D0	8912	5332	182236	3757	4593	226800	3843.25	6478	4643.5	7920	3545.75	9813.5	3161.5	4004.25	25105.5	3119.25	5292.5	3153	6413.5	4145.5	7159.75	3264.75	3929.5	3851.5	3613.25	4841.75	3634.25	3481	3697.5	3888.5	3348	4092	3781.25	3374	4322.25	3158.25	30022	4650	33255.8	7884	5280	7761.75	12653.5	25741.5	25440.2	46390.8	9482	69663
123	D0	3.66145e+06	123387	124820	734372	7169.75	730970	2.37301e+06	1.7915e+06	2.71757e+06	236086	5287.5	5767.5	4584.25	4145.5	4034	81369	72609.5	28906	2.94802e+06	22861.8	5426.5	84500.2	5279.5	151338	266857	174298	428346	45948.8	4491	5156.5	3392	4207.25	4207	3807.25	5135.25	3980.25	512184	9882	6101.75	60911	7218	19126.8	155606	1189410	166252	97118	12731.5	6761
123	D3	3.81926e+06	149444	96816.5	758042	7636.75	505988	2.38914e+06	1.75178e+06	3.01097e+06	274593	6734	5304.25	6187	3483.5	4162.75	87030.2	73935	32472.8	3201377	33062	6076	109438	6256.75	157979	375810	252447	623440	41490.2	4100	5320.5	3449.75	4312.25	3860.25	3515.5	4940.5	3788.5	362528	8880	6467.75	66861	6835.5	19415	141119	1.14283e+06	143700	119170	11971.5	6531.25
123	D7	3.67017e+06	137100	59140.8	658272	7058	238985	1.89733e+06	1.40465e+06	2.64136e+06	469266	10431.5	6453	8858	4278	4955.75	76798.5	84227.8	35324.5	2979388	38528.5	5895.25	148793	6314	133840	438190	373514	627869	43576	4201	5224.5	3303	4002.5	3925.5	3731	4851	3883	202535	8857.5	7096.5	83319	6671	20273.5	141524	1.08744e+06	159518	92655.2	8919.5	6047.75
124	D0	52110.2	22522.5	402986	6642.75	4758	1.69627e+06	130312	581485	49479	14619.5	3379.75	7054.5	2949.75	3822.5	41359.5	2993.5	4210.5	3229	25827.2	3867.75	6655.75	3298.5	4010	4602.5	3897.75	5814	5935.25	3512.5	3772.5	3961.5	3164.75	4064.25	3845	3454.5	4721.5	3157.25	40538	16339.8	21421	23183.2	4581.25	15900	65977.8	56240.5	66358.5	89648	5807	48406
124	D3	293607	21729.8	395750	35841.5	4816	1.55729e+06	479542	1.22089e+06	209249	4229.5	3512.5	3541.25	3102.5	4048.5	3591.25	3161.25	3829.5	2963	478706	8366	8796	4921	4359.5	6006.25	11361	22710.5	20714.8	3474.25	3697.5	4095.5	3068.5	4080.25	3867.25	3232	4316.25	3240.5	339626	19587.2	21622	104990	6766.5	15982.5	173382	107362	245188	123560	6376.5	41373.8
125	D0	5343	4096.5	7284.75	3341.25	4540	68830.2	3588	6955.5	3438.75	183549	3946.5	7416.5	3701	4267.5	68855.2	55711.8	444368	55381.2	70132	4206	4478	3398.75	4333	183705	3663.25	6593	3998.5	3530	3714.75	8205.75	3158	3955	3962.5	3221.5	4147.75	3324.25	40766.8	5973.75	427598	5130	36494	63486.2	22695.5	76022	16314.5	37513.5	5910.75	8186
126	D0	3670.75	3937.25	5289.5	3288.75	4107.75	4169.75	3347	4541.5	3381	9510.5	3801.5	5702	2929.25	4311.5	3533.25	3074.25	6659.5	3148.5	386339	9037.5	5002	7176.75	4473	17904.5	22066	33705.5	23015.8	3331	3582.25	3815.5	3260.25	4252.5	3751	3420	4204.25	3276.25	13827.5	6600.75	9962.75	3351	5073.5	5761.75	4025.25	7288.75	14738.2	40139.2	5745	17302.5
127	D0	22426.2	28245	90760.2	3618.5	4302	382827	3996	6847	4926.75	51420.8	3580.25	4342.75	2991.5	4637.75	5979	3452.75	5643.5	2959.5	14557.8	4006.25	4075.5	3291.75	4231	105121	3473.75	4883.5	3575.5	4250	3769	3898	3318	3941	3838.5	3433.25	4218.5	3286.5	79604.2	5755.5	48958.5	3762.25	4470.25	104536	11848.5	15198.8	34646.8	32816.5	4978.5	29416
128	D0	14100.8	4606	16279.5	3368.75	4506	1.12659e+06	3641.75	5151	3805.5	47472.5	3758.25	9344.75	2816.5	3803.5	107264	3111.25	4736	2869	4371.75	3843	8770.25	3369	4373.25	3937.75	3620	4659	3547.75	3751.5	3679.25	3801.75	3202.25	3835.25	4055	3328.5	4119	3307.25	64960.5	5878	77925	4046	11766	141239	4976.25	11501	33445.2	143600	6088.5	7856.5
128	D3	19524	4617.5	27657.5	3517.25	4455.5	1.61983e+06	3967.5	5457.75	3888	46678	3639.5	6311.75	3241	4141	171636	2896.75	4517.25	3048.75	32236	6285.25	6172.75	12029.5	4129	4104.5	43420.2	29613.8	60084.5	3188.75	3782.25	3808	3287.5	3972.5	4036.25	3378	4628.25	3359.75	60300.5	5581	73583.8	4027.25	11246.2	142483	4895	11974	30937	120751	5876.5	6964
129	D0	6430.5	5198	268403	3508	4473	366888	4125.5	6508.5	6441.5	54260.2	3323.25	26320.8	2957.5	3910.25	58263.2	3065	14914	3133.25	5160	3819.75	4078	3098	3820	1.03316e+06	3351	4351.25	3496	3426.5	3749.5	3550.5	2993.5	3947.5	3772	3399.5	4108	3292.75	32713.5	8693	35774	4049.75	5388.25	13745.2	10087.5	17037	23698.8	74373	8081.5	16356
130	D0	81579	18980	58559.5	18593.5	5550.5	1.05064e+06	100974	185636	192822	76170.2	3320.75	5477.75	3499.25	5295	6427.5	18777	27464.5	3306.75	13401	4184	6463.75	4345.25	7144.5	788493	72057	424724	10063	3906	3652	3835	3292.5	4201.5	3929.5	3311.5	4478.75	3348.75	651581	8834.75	11786.5	20449.5	4967	197607	103493	215170	69701	77120	9586.5	13173.2
130	D3	153876	12726	53086.5	83012.8	5335.75	618290	281478	322069	339410	82599.5	3562	6020.75	3549.75	5592.25	6229	13813.5	25673	3902.5	61814	4139.25	5243.5	13848	8368	1.1099e+06	280396	847235	57430.5	3881.75	3810.75	3735.25	3426.5	3985	4070.5	3528.75	4243.5	3258.5	1.13017e+06	12562	12686	76875.8	5060	193947	252682	458640	230305	136390	10281	11507
131	D0	4290.5	4142	9569.5	3455.5	4887.5	4154.25	3706.25	4976.5	3670	65619.5	4707.5	20540	6545	3751.5	48504.5	26092	67132.2	52615.8	37762	4070.5	12142.5	3462.5	4124.5	4170	3925.5	6366.5	5097.75	3776.75	3776	4055.75	3404	4261	3836	3472.5	4541.25	3465	28284	5657.75	33572.2	5022.25	4636.75	4652.75	124477	213748	22713.8	17124.5	4426.75	4758.25
132	D0	812288	38508.8	425642	43415.5	4853.5	1026611	913062	1762042	177176	3912.5	3922.5	3374.5	2993	3946.5	3574.75	3249.5	4247.75	2975	784643	7225.5	5621	20448.8	4481	59777.8	95801.2	102824	215056	3559.75	3713.75	3675.75	3292.75	3914.25	3744.25	3233.25	4208.5	3113	1.41365e+06	25292.5	35531.8	79046	7746.5	27588.5	299616	385121	230203	333846	12998	30974.5
132	D3	691022	27857.2	338852	40116	4523	783616	865983	1.6551e+06	183826	178202	3883	6072	13820.5	4745	31853	173428	1.03746e+06	129925	964225	7218.75	5532.25	19472	4322.25	45782.2	143135	119172	390817	3317.75	3689.5	3632.5	3124.5	4029.5	3534	3223.5	3830.25	3104.25	1.31037e+06	25715	25977	87288.5	6782.5	18139.8	265505	288654	303525	291916	10625	18195.8
132	D7	732466	28243	305825	46476.5	4495.25	754144	946588	1727398	224290	50043	3879.5	24415.5	3385.75	5466.25	47211.8	4484.75	26066.5	6712	1.45033e+06	8103	5784	44788	4724.75	48555.5	276340	185622	668966	3166.5	3676.75	3737	3139.5	4053	3813.5	3342	4253	3265.25	1.45896e+06	27903.5	31984	145856	8162.5	22436.5	311232	308834	480148	323534	11943	17391.2
132	DE	643724	25715.2	291120	39121	4762.5	699700	839992	1.61161e+06	159805	113298	3664	13387.8	3698	4383.75	77778	8679.5	60062.5	36174.2	936723	7092.25	5377	18192.5	4524.5	40651	131540	109264	364309	3424	3432.5	3618.5	3209.75	3708	3866.25	3411.5	4017	3388	852474	16040.8	30629.5	52846.5	6627.5	20872	162370	191168	183901	317762	11311	15408.8
133	D0	5805	3871.75	5510.75	3657.75	4505.5	75156	4011.75	6504.75	4270	68406	3678.5	9073.75	3102	4903	237669	2865.25	7466.5	3047.5	4601.75	3721	4208.75	3195.5	4095	409594	3241.75	4787.75	3159	3576.25	3751	3640.25	3148.5	3993.25	4269	3353.5	4150.25	3045.25	10048.5	9171.25	15244.8	3993.75	5008.5	31359.2	11410.8	9799.75	12443.8	51649.8	7097.5	18057.5
134	D0	83444	4117.25	4683.5	3789	4341.75	4735.25	14335.5	58510	25155.5	164718	4338.5	5307	3922	4808.75	8977.5	5955.5	82615	13812.2	12433.5	3914.25	6242	3581.5	3965.5	3747	7991.5	11329	9098.5	3285	3752	3876.75	3278.5	4045.25	3827.25	3328.5	5086.75	3235.75	103240	5547.5	17932.2	377134	7835.5	6262.5	774119	517611	884914	146398	8652.75	14564
134	D3	108373	4058.5	4609	8437.25	4291.25	4512.5	30661	69750.5	67865.8	197323	4106.75	4697.75	5258.25	4392.5	8420.75	11243	94444.2	40280	148229	4731.75	4069.75	3898.5	3965	4065.75	13593.5	26481.2	5857.5	3563.25	3766	3773.75	3199.5	3875.25	3929.25	3356.5	4890.5	3332.5	74408.5	5110.25	16832.8	391771	6123	5737.75	845194	594754	832064	92222.2	7810	12346.8
135	D0	48837.2	11037.5	301424	3885.5	4396	766271	17544.5	56027.8	12942.2	28563.2	3577.5	5077.75	2982.5	4338.5	8965.5	3562	8229	3263	143874	6045.5	8346.25	31621.2	4407	96464.8	61803.8	60726.8	57133	3774.5	3818.75	3912	3440.5	4121.5	4219.5	3533.5	4476.5	3258.25	473772	8894.75	73357	6973	4828.75	17520.5	19905.8	46715.2	47833	30050.5	5648.5	7449.75
135	D3	390427	11339	197707	32355.5	4683.5	503456	221594	393482	186627	34658.2	3672.5	5572.5	3141	4787	9613.25	3953.25	9166.25	3725.25	159676	6144.5	9755	9726.5	4927	155872	56389.2	111018	42237	4374.75	3611.5	3641.25	3328.75	4232.5	3964.5	3324.75	4738	3380.75	1326044	20527.8	94372	59792.5	6479.75	20408	195192	212632	245237	50764.8	6837.75	11448
135	D7	566948	12434.2	169404	320764	4814.5	446132	1.07969e+06	1.2082e+06	1.13039e+06	45065.8	3372.25	5260.5	3466.75	4761	7158	6137.25	8742.75	8667.5	338340	8604	9157.5	71932.5	4983.5	120020	284856	268494	290396	4251	3676	4050.5	3281	4024.25	4080.5	3617.5	4434.5	3419.25	1.37916e+06	22226	72391	118406	5850	15465	258588	213221	329356	31136	6077	7133.5
135	DE	321966	11914.5	153746	243940	5054.75	369558	795992	872106	837003	38792.2	3118.25	4379.5	3648.25	4376.25	6184.5	7903.25	8128	9936.75	180344	6432.5	7930.75	60224.5	4689.5	73429.2	262227	310120	251740	3551.5	3745	3701.75	3322.75	3928	4103.25	3329.25	4161	3350.25	600931	17167	68108	67281.5	5039	16969.5	155148	115150	220134	21011.5	6523.75	7429
136	D0	24201.5	3994.5	4290.25	3458.25	4435.5	5159	17983.2	54770.8	18957.2	111991	3774	4498.75	3314.5	4061	6368.75	8181.75	48498	12396.8	181551	8542.5	6955.5	41791	4539.25	119414	185711	445452	219662	4516	3546	3999	3279.5	4320	3759.5	3369.25	4851	3290.5	1.62209e+06	10037.5	11517.8	306702	5305.5	10646.2	512055	89916.5	487364	68344.2	8876.25	19525.2
136	D3	40122	3764.5	4304	4219	4413.25	4500.75	34644	80904.8	55173.5	145796	4062.5	4820	4565	4430	5785.5	16980.5	76604.5	40063.2	4091.25	3848	3748	3267	4434	4039.5	3364	4275.5	3187.5	3495.75	3581	4373.75	3126.25	4053	3781.5	3348.5	5319	3181.5	1.56702e+06	10785.5	14450.5	430448	5158.5	11366.8	764311	93010	933696	50353	10521.5	12906.8
137	D0	815584	27065	209202	13728.5	4938	204596	438916	585976	77873.5	20191.5	3472.5	4321	3255.25	5518	3809.5	4372	7210.75	3551	123447	4887	6091.25	4668	4188.5	51580.2	9761.25	18501	9578.25	3823.5	3856.5	3646.75	3270.25	4056.25	3808.75	3393.25	4156	3136.5	564862	12106.2	43624	24747.8	4863.75	5764	43815	60212.2	148964	1.04348e+06	84867.5	45731
137	D3	1.89443e+06	55295.5	150746	62828.2	5177.25	137139	669079	902154	269262	21451	3502.75	3744.75	3373.25	5098	3718	4249.25	10277.8	3920.5	389208	6056	6803	14952.5	4283.5	62318.5	45002.8	58687.2	53653.5	3728	3846.5	3885.25	3493	4091.75	3913.25	3382.5	4559.5	3257	710961	15025.5	37384.8	53600	4979.75	5684	82774	83601	298922	1.61308e+06	99035	43610.5
138	D0	4291.75	4217.75	4581	3578	4735.5	56049.8	3890	5229	3840	10847.2	3566.25	5167	3173.75	5694.25	92177.5	3442.25	7898.25	3251.25	5493.25	3607.25	6329.75	3257.75	4320.5	900015	6379	38428.5	3398.75	3151.75	3616.75	3739.75	3327.5	4112.5	3881	3314.5	4353.5	3175	18143.8	4292.75	55099	3297.5	5553	7258	4005.5	5837.5	7526.5	26501.5	4968.5	8498.5
139	D0	7529.5	9967.5	76304.2	3462.5	4759.25	215433	3775.25	14085.2	4331.5	51244.5	3725.5	15174.5	3067.5	6132.25	4811.25	3156	19513	4583	8071.25	4301.5	4078	3349.5	4218.5	12849	3418.75	6906	3601	3966.25	3946.5	3796.5	3384	4110	3964.25	3566.5	4157.5	3265	26425.8	7452	59750.8	3709.5	8904	32647	4637	25906	14878	79067.5	8122	47121.2
139	D3	8117.75	10342.8	83940.2	3938	4812	230012	5087.5	45053.8	5440.5	47289	3695.5	26080.2	7232.25	7516.25	5827.5	4468.5	19247.5	57791.5	14871.2	4490.25	4282.25	3447.5	4181	13326.5	3834.5	8029	4073.25	4018.5	3736	3809	3242.25	4062	3694.25	3376	4182.75	3374.25	24587.8	6208.5	52221	5440.25	6907	25384.8	8780.75	21702.5	31311	31529.8	5258.25	10955.5
139	D7	157571	10019	82211.2	27582.8	4821.5	236359	115038	706655	133782	70388.5	3972	10722	56601.5	5892.5	4501	24960.2	12919.2	658182	1113967	9447	4518	5210	4440	10124.5	8869.5	19636.8	12060	3899	3832.75	3938.5	3432.5	4057.25	4059.25	3524	4409	3499.75	217634	10118.5	73291	72109.8	7742	35795	217579	167044	376623	534629	10627	41701.2
139	DE	846882	17251.5	58520	286536	5169.25	201202	1.23597e+06	1946811	963518	298206	4832.5	11844.8	151928	5778	4722	161970	15239	1511211	1.92107e+06	26623.8	5231.75	57432.5	5150	13890.5	120460	146026	133359	4236	3771	3902.75	3245	4173	3728.75	3451.5	4224.5	3864.25	494244	20907.5	87871.5	90767.5	11921.2	52550.2	421490	420112	339793	843440	10546.8	24943.5
140	D0	927296	10467.8	99734	165718	4906.25	321467	661033	3050330	480323	248518	3838.5	7205.75	4574.75	4465	16315.5	27402.8	69427.8	30097	6020	3752	19653.5	3323	3986	130350	3994.25	6632.75	5826	5702.25	3665.75	3726.75	3313.75	4159.25	3810.5	3502	4170	3330.75	159012	4617.75	23197.5	38307.8	4809.25	7411	105336	260123	188792	119214	6299.5	5113.75
140	D3	1332102	11813.8	109598	205533	4742	392329	939100	3.08192e+06	744602	272068	3996.5	6291	4521.5	4566.5	15598.2	30601	69590.5	32086.8	3861.75	4043.75	7357.5	3239.25	4176.25	3756.5	3325.25	4411	3365	6025.5	3570.25	3786.25	3242.25	4168.5	3882.25	3410	4360.5	3172	152249	4641.25	20832.2	45462	4679.5	7190	109136	222321	204208	97323	5776	4565.75
140	D7	954243	12162.5	92786.5	186960	4623.5	306532	801336	3.04841e+06	675310	373023	4484.5	8385	6221.5	4703.75	30154.8	50853.5	124866	59689.5	3975.5	3933.5	3874.5	3467.75	4186.5	4845.5	3728.25	4852	3410.75	4182.75	3681.75	3651.5	3207.25	4059.75	3755.25	3348	4313.75	3272.25	111366	4652	25298.5	51706.5	4580.5	7984.75	118449	201056	260140	84167	5583.25	4683.25
141	D0	4182.75	4130.75	15215	3365.5	4533.25	5019.5	3685.75	4973.75	3471	26380.2	3580.75	7436.75	3140.25	3795	3700.75	5583	19377	16404.5	5005	3757.5	23685	3340	4194.5	59687.2	3359.25	4616.25	3558.5	3921.5	3749	3742	3334.5	3913.5	3796.5	3265.5	4155.5	3466	34824	4860.5	10106	3853.5	4515.5	14750	5599	9548	24279.8	9351.75	4568	10648.2
142	D0	11327.5	15960.5	232754	3473.75	4302	847701	4123	18000.5	4061.25	28669	3543	4325	2962.25	3826	4757	3098.5	9546.5	3314.75	3940.5	3900.25	3843	3396.5	4125	17200.5	3643	6161.25	3454.25	4108	3957	3846.25	3215.75	3961	3846	3295	4172.5	3323.25	9080	5416	32391.2	3489.5	4385.25	10285	3796.5	7821	14826.2	40066.5	5712.5	21374
143	D0	13716	10214	121321	3473	4473.75	614640	9103.75	74848.8	24270.2	7343	3710.5	11638.8	2951	4819.25	69706.2	3449.25	16494	4138	4237.25	3950.5	4035	3143.25	3917	267878	3253.5	4636.5	3504.75	3282.25	3685.25	3455.5	3215	3965.5	3860	3158	4355	3225.75	34691.5	5457.5	11910.8	6580.5	4956	14896.5	12989	19220.8	19542	51108	5382.75	9303.75
143	D3	166449	15459	252678	55445	4710.75	1.10609e+06	388685	1.07307e+06	590777	93363.2	3683	6910.25	3440	3842.5	24665	6824.5	32305	16811.2	3728.5	3744.5	6728.5	3137	3964.5	81731.5	3456.75	5592.25	3451	3340.25	3672.5	3692.5	3300.75	4049	3778.5	3375.5	4261	3271.25	210661	6623	12430.2	47477.5	5090.5	15386.2	121222	97285.2	117444	66450.5	5319.5	8286.5
143	D7	1429839	21754	364460	785433	5155.75	1230130	2.6721e+06	3.26825e+06	2531053	1007775	4582.75	14593	8292.25	4770	50518	62802	145579	120620	12606.8	3887.25	4365.25	4561.75	4470.5	9978.5	8742.25	19410.2	28912	4209.5	3824.5	3728.75	3323.5	3899.5	3738	3483	4363.25	3357.25	542889	8777	13704.5	174369	5837.25	17901	308119	233448	319324	127932	6017	8990.75
143	DE	1.73509e+06	26973	501294	825538	5449.75	1.27957e+06	2.91701e+06	3429201	2760897	1.19917e+06	5461	18728.8	14344.8	4598	47164.5	92567.8	128876	172421	7308.5	3806.25	4662.5	3261	4124.25	5584.5	3478.5	4841.25	3284	4586.25	3460.5	3806.25	3297.25	3988	3664.5	3513	4514.25	3476.5	318050	7802	17160	136831	7014.25	22039.5	223340	146987	241084	80470	6256	8908.75
144	D0	46897.5	8253	199401	3684.5	4646.75	312089	6527.5	28496.8	4621.5	15988.2	3513	4872	3039	4052.25	4084.5	3124.75	6355.5	3182	8246	4131.5	4812	3296.75	4207.5	6885.5	14079.5	42905.5	5951.5	4064.5	3756.75	3696	3282.75	4111	3840.5	3504.25	4715.5	3424.75	221229	7986.5	26385.2	6405	7749.5	20159	66783.8	197830	63052.5	53063	5126	8347.75
144	D3	801130	23848.8	264272	4336	4854	414750	25766	103008	19770.2	41355.8	3327	4778.25	3064	3942	4140	3547.5	7166.5	3679.25	18651.5	4182.75	4826.75	3376.25	4074.5	5782	19329.8	61907.5	5896	3928.75	3910	4037.75	3318.25	4052.25	3818.75	3488	4751.5	3260	343945	7538.5	15225.2	12092.5	5942.5	12478.5	158388	318964	104796	64959.2	6894.75	6895.5
145	D0	4426.5	3946	4203	3381.5	4323.5	33565	3666.75	5637.25	3431.25	7370	3420.5	18925	3179.25	5176	12913.2	5155.5	19800	4879	28671.5	3994.5	3910.75	3443.5	4060.5	5365	9349.75	52264	4928.75	7489.5	3712.75	3600.5	3150.5	3964	3947	3920	5324.75	3283	146961	6535.25	13432.8	19049	13847	13180.2	44323.2	137831	54690	58864.8	5331.5	8206.75
146	D0	10129.2	4150.75	15401.2	3715.5	4599.5	6238.5	7094	33601.2	19634	30702	3426.25	11971.2	4079	4304.25	6926.5	24947.5	195082	27044	67667.5	4575.5	11216.8	16461.8	4312.75	221010	77390.5	88880	132474	3394.25	3652.75	3573.75	3106	4077	3963.5	3358.25	4387	3283.25	840446	28987.5	24009	87325.2	5619.5	8504	146367	118498	347248	38730	5447	11138.2
146	D3	30471	3909	9543.5	15691.5	4652.25	5293.75	53556.5	63853.5	113890	41007.2	3331.25	7747	7557.5	4022	5116	45288.5	70095	74331.8	232207	8595	10575.8	64084.8	4490.75	226838	267050	198503	303790	3617.25	3545	3880.25	3106	3885	3800	3274.75	4304.5	3301	1545248	42378	25321	156836	6276.5	9805.5	255530	149133	479579	44369.5	5480.75	11461
146	D7	34933	4502.75	9527.25	45371.5	4476	5121	110438	79291.5	327730	105911	3410.25	8655.75	20672.5	3842.75	5419.5	115645	123358	234531	287684	10724.8	10851.5	123078	4344.25	270556	412260	258791	454175	5664	4021.75	4297.25	3859.5	4019.5	4031.25	3980.75	4835	3989.5	1.41065e+06	36339.2	25787.8	139560	6366	9529.25	184360	133292	284386	51076.5	5587	9029.5
146	DE	24595	4204	8333.25	35445.8	4685.75	5353.5	78612.2	77267.5	232771	157457	3439.5	9191.5	21773.5	3810	5867	116802	147218	240100	252816	9971.25	10645	125384	4529.25	269371	382736	290704	403262	4118	3660.75	3712.25	3267	3881	3821.75	3564	4295.75	3422.25	1.24233e+06	30571.8	27519.5	123908	6376.25	9164.25	163072	149258	256274	48191.5	5683.75	7826
147	D0	20533.5	5866	463680	3555.5	4289.25	1193934	3687.5	4915	3871.5	8048	3719	5596	3182	4025.75	4790.75	3331.75	6019.75	3333.5	19121.2	4172	10300	3248.75	4229.25	17767	3453.5	4374.75	3840.25	4314.5	3738.5	9629.5	3187.5	4038.25	3757	3364.5	4223.75	3363.5	4439.5	3801	5946	3240.75	3914.75	4864	3523	4372	3800.5	21012.5	4720.5	62056.8
148	D0	110062	9882.75	194150	7311.75	5193.5	298383	46221.8	201745	89900.8	109412	4348.75	17028	3392.5	4308.75	9540	5841	16617	12990.8	11741	4233	3895	3700	4303	31780.8	5742	8071	5004.5	3529	3797.25	4068.75	3434.5	4138.5	3864.75	3690.25	4428	3399.5	167532	12080.2	9805	148414	6459.25	13295.5	328652	559599	453250	944623	24951.5	14885
148	D3	849638	14546.8	196345	118068	5397	305573	458907	758367	558251	53548	3672.5	3723.75	4082	3984.5	5367	11892	51891.2	175878	35991	4161	4074	8434	4158	29755.5	33644	27594.8	19871.5	3453.25	3460.5	3715.5	3176	4119	3519.75	3190.5	4190	3144.5	993518	43567.2	9867	294024	7455	12548.5	603334	793652	1.01929e+06	1.20423e+06	29826.8	15800.8
149	D0	94361	4215	7761.25	23340.8	4775.25	4309.25	54584	29483	129235	16946	3511	7561.5	14518.5	4194.75	163357	38276.5	44289.8	168805	450500	11126.5	12161.5	64602.5	4828.75	4892.5	135878	51984	202271	4213.5	3585.5	3777.5	3173.25	3942	3715.5	3230	4541	3277.25	1.02628e+06	17288.2	121498	43792.8	6853.5	7127.75	157385	1.54991e+06	177180	319070	5048	9474
149	D3	98981.5	4036.75	7640.5	18697.8	4542.25	5666	49058.5	30324.5	115562	280547	3363.5	5264.75	3199	4566.75	9519	4174.5	19769.5	10988.5	378248	10939	10444.8	42618.5	4408.25	4571.25	107808	47296	159285	3919.5	3535.5	3789.25	3185.75	3919	3743.5	3198	4471.25	3258.75	891478	14618.5	110259	37036	6168.75	6780.25	135272	1.5397e+06	151253	388537	9816.5	16685
150	D0	99868.2	4427.5	62689.8	20214	4102	830170	107756	253871	81918.5	28344.2	3574.75	5992.25	3334.5	4074.25	169427	5522.25	36987	9763.75	40164	3622.25	4618.5	4442	3882	35902	10800.2	11234.5	12856	3211	3554.25	3688.5	3149	3971.75	3987.75	3267.75	4086.5	3215.75	956614	11566.5	7497.5	10728.2	4487.25	11108.5	27203	113778	60095.5	295773	10694.2	14684.5
150	D3	517932	6843.25	95249.2	230547	4742.25	1075725	647375	647655	723647	51275.5	3312.5	5858	6588	3840	172179	19897.8	56586.5	68116.8	167686	4478.25	4809	13815.2	4370.5	31224.5	67434	33973	81921.2	3186.75	3575.75	3655.75	3075.5	4101.25	3814.5	3123	4195	3192.5	1.2261e+06	14614	8377.75	23831	4885.25	12987.5	52822.2	152959	81600	804721	12491.5	18413
151	D0	11470.8	4689.25	165236	3650.25	4747	5076	4650.5	6221.25	4601.75	22110.5	3493	25883.5	2875.25	4297.25	3452	2930.5	4757.75	3084	4101.5	3577	6315.5	3059	3938.25	3600.75	3102.75	4349	3016.75	3571.25	3719.25	3743.5	3293	4004.75	3797.5	3175.5	4224	3132	10100.8	4884	13123	3648.25	4312	4411.25	11480.2	21598.2	5887	59818.5	15261.5	27436.5
152	D0	14333.8	6063.5	109840	6266.75	4455.25	279870	77450.8	156010	107782	13680	3702.75	4520.5	3163.5	4336.5	6198.75	3666.5	7588.75	3684	102750	4304.5	5087	4646.25	4181.25	1.3809e+06	18427.5	348785	11653.2	3709	3666	4310.5	3234.75	4025.5	3802.25	3262	4271.75	3220.75	37246	6834.5	6929	9079.5	5829.25	9645	39241	87108.8	33832	162481	6969.5	33995
152	D3	106757	6036.5	88567.5	21118.5	4479	200469	247386	445872	256600	111837	3595.75	4454	3302.5	3856.25	7934.5	7414.25	19500.2	11003	28398.2	3737.25	4288.5	3228.75	4080.5	78131.8	3268.75	4512	3535.75	5500.25	3752.5	4355.5	3388.75	4047	3904	3363.75	4325.5	3170	198204	7624.75	7040.5	20154.8	5572.5	10333.5	99448.5	155338	75948.8	128906	6913.5	22053.2
152	D7	901483	8398.5	84114.5	167072	4461	183656	766447	1.02606e+06	1.02515e+06	176291	3833.5	4145.5	3863	3936.75	4105.5	11889.8	17024	24823	8867.5	4370.5	21824.5	3415.75	4283.5	4238.5	3730.5	5335.25	3807	4586.25	3754.5	4115	3252.5	3978.75	3712.5	3470.5	4245	3295	418210	9854.75	8065.75	79724	5446	10070.2	204851	246706	199955	175881	7680.25	34072.5
153	D0	13151	5935	201098	3519.5	4681.75	574818	3525	5407	4723	20235.5	3607.75	66825	3126.5	3745	5478.5	2848.5	4601.5	3168	6399.25	4018	13567	3434.5	4191.75	559437	3722	5268.75	3427.75	4275.5	3825	4576.5	3360.25	4076.5	4259.25	3581.5	4440.75	3226.25	32230.5	3993	46305.5	3232.5	4142.5	6505.25	3456.5	5714.5	5252	135404	6097.75	7710.25
153	D3	25822.8	6250.25	210726	3484.5	4481.5	576915	3864.5	9255.25	6018.5	25159	3523.5	64862.8	2951.5	4023.25	4924.5	2988	4553.5	3166	9109.25	4004.5	9134	3154.25	4288.5	339892	3597.5	7416.5	3379	3973.75	3554.75	3856.5	3383.25	4131	3967.5	3272.75	4321.75	3342.5	223896	5807.75	55383	4172	4362	7344.5	5889	15830	16170.8	160415	8062.25	7141.5
153	D7	948360	35488.8	192183	7601.75	5451	520605	25842	98091.5	93248	23325	3600	56153.8	3334.25	3910.25	4973.5	3452.75	4258.5	8718.25	96165.5	4509	11283.5	3979.25	4197	355670	8559.25	39305	5702.25	3830	3893.5	4182.5	3266.25	4209	3935.5	3456.75	4457.25	3274	986962	15733.5	49057.5	10405.2	5096	8928.25	87198.5	273513	84936.2	1437387	36998.5	8101
154	D0	37700	7506	190442	4374	4613.75	483028	35232.5	77824	11736	6386	3560.25	4241.5	3038	4799	38833.2	3026.5	21908.8	3020	5079.25	3873.25	8738.25	3531	4346.5	35593.8	3973.5	5854	9624.75	3503.25	3561.5	5006.25	3187	3996.25	3685	3282.5	4305	3180	28275.8	4394.5	18238.2	4039.75	4601.5	5261.75	21327.8	44705	10182.2	75422.2	7126.5	8919.5
154	D3	435978	7377.5	127536	72598	4944.25	300883	560216	861708	312566	24358	3592.25	18268.2	2893.75	3936.75	75477.8	2942.75	13203	3146.25	48463	4132.5	8749.5	23074.8	4284	39373	52461.8	46904.5	200676	3367.75	3676.5	4720	3130.5	3988.5	3814.75	3433	3929.75	3191.5	221323	7491	17441.5	23663	7084.5	5969.5	173565	217926	75314.2	360194	20315	8704
154	D7	1560813	12278	93830	420122	5300.25	218296	1.73627e+06	1.6546e+06	1.56157e+06	174914	3592	11704.5	3016	5615	3840.75	3897	36524.5	4067	259144	8148.5	10246	172168	4743.75	46512.2	290290	196684	735886	3482.75	3570	5138	3324	4100	3676.75	3330	4345.25	3299	424724	10282.5	17462.5	90497.8	8954.5	5924	243112	466235	142155	709420	30831.5	8839.75
154	DE	1162763	20125.2	187652	431494	5264	549977	1.53289e+06	1.68861e+06	1243696	27519.5	3704.75	5350	3036.5	4270.5	50237	3337.5	5194.25	3138.25	364016	13393.2	11686.5	159763	5521.75	72162.5	274007	232614	544062	3627	3785.5	5260.5	3331	3956	3640	3411.5	4560.75	3346	147268	6006.75	21859.2	36315.8	5674.75	6229.5	133668	405716	68739.2	435513	14441.5	11347
155	D0	73309.8	4897.5	244707	4566.5	4683.75	292030	23247.5	79957	13803	28681.5	3681.25	8947	3399	3941.5	444246	4989	20854.8	4079.75	123752	4197.25	101718	3811.5	3975	4022	354120	713004	9689	3319.75	3676	3630	3093.25	4226.5	3713.5	3373.25	4226.75	3241.75	137561	6492.5	27171	29237	4244.5	4980.75	66970.8	80558.5	105683	74051.5	5005.25	10394.2
155	D3	983652	7948.75	284809	163985	4675.25	328562	646505	961750	514882	8852.75	3084	5092	2990.25	11522.5	18132.5	3087	12967	2881.5	609246	6462.5	64958.5	21488.5	4197	4197.5	987922	2.04136e+06	102702	3420	3648.5	3749.5	3268	4126	3658.5	3318	4608	3231	546094	13695	24923.2	214430	4804.5	5318.5	307798	198524	513561	232677	8513	6047.75
155	D7	1.68761e+06	11374.5	269894	931246	4873	324690	2.46436e+06	1.80366e+06	2.54633e+06	4733.5	3468.5	3450.25	2829.5	3910	3610.5	3121.75	4125.5	3035.75	1.25539e+06	9411	86559	78496	4315.25	4558.75	1219043	2407508	401975	3529.5	3357	3814.5	3213.25	3978.5	3649.25	3409.5	4641.5	3358.5	773600	15476.5	31785.5	352828	6007.5	6423	460196	276107	439350	366924	8630	7969.75
155	DE	581069	8312.75	182664	508272	5089.25	230960	1474268	1.02574e+06	1.58962e+06	46366.5	3697.25	11034.5	6105	3684.75	13217.5	9956	8881.75	70098.8	625578	6497	68477.8	33348.2	4036	4320.5	855113	1.78714e+06	200112	4255.75	3578.5	3720.75	3219	3863	3609.75	3606	5814.5	3475	190399	6940.25	30978	71759	4723.25	6709.75	126751	70282.2	149896	182983	5979	6992.75
156	D0	159194	9607.5	306680	22057.5	5146.75	295961	66270	143124	94393	5292.5	3734.75	29283	3048.5	6838	18896	3124.75	7952.5	3190.5	5022.25	3786.5	3953.25	3094	4013.75	193270	3568	5014.25	3568	3445.5	3588.5	3726	3328.5	4156	4004	3463.25	4481	3347.5	20057	5228.5	18438.5	5489.75	5367.25	9087.75	7204	9594.5	13613.8	92889.2	5455	7513.25
156	D7	922428	10019.8	281323	84003.2	5100.25	263200	268077	664325	556817	11407	3463	14738.2	3591.5	6401.25	8317.25	4786.25	12173.2	26120.5	155467	5912.5	4460.75	68808	4270.5	218078	252970	151722	251805	3615.75	3682.5	3721.5	3126.5	3999.5	3701	3365	4141.25	3060.5	778695	16987.8	19806.2	421722	38524.2	7980	642425	375674	1.18438e+06	917680	25958	8795.5
156	DE	10975.2	6917.5	220382	3661.5	4868.5	209160	4836.25	16132.8	16208	5495.25	3928.25	23580	3183	7014	13730.5	3098.25	7699	5026.75	431288	6403.25	4475.5	34642.2	4257.5	4397	120298	980594	140790	3376.5	3699.25	3920.25	3433.75	4073.5	3846	3335	4396.75	3275.75	26439	5432	15792	35925	6355.75	7716.75	59596.2	52298.2	179340	58120.5	4998.5	6937.75
157	D0	25452	11072.5	196062	3635.5	4495.75	4931.75	4200	6113	5131.25	30879.8	3598	33448.5	3019.5	4660	3570.5	3362.75	4510.5	3114.75	4621.25	4303.75	6234.5	3195	4370.5	4031.5	3530.25	5506.5	3723.25	3393.75	3599.75	3742.75	3007	3919.5	3582	3213	4406.25	3065	17384.8	6833.5	71231.5	3862.5	10291.5	4434	6149.25	14731.5	27150.5	16750.2	4709.75	11670.5
158	D0	13131	8900.25	47199.8	3677.5	6039	472419	4371.25	9488	6033.5	6776.5	3398.5	43223.8	2878	6947.5	29633.5	3058	8257	3243.5	5183	3791	4038.5	3385	4064.5	203335	3611.75	4930.25	3502.5	3334.75	3548	3605.5	3100.5	4114.25	3766.25	3323	3908	3138.5	14153.8	5441	5632.25	4121	5108.25	5891.25	7002.75	43658.5	7452.5	14518.2	4634.75	5189
158	D3	165570	7886.25	105686	4819	5916.5	448234	42023	64843.2	38341	27126.8	3302.25	8971.25	2958.75	4385	3419.5	3200.5	4407.75	2914	11673.2	4041	4136.5	4781.5	4259	232004	12188.5	17753.5	11109.2	3269.75	3619.5	3726.5	3352.25	3976	3716	3282.75	3945.5	3198.75	49675.5	6161.5	9615.25	10227.2	5478.25	6731.5	32923	283125	21626.2	35929	4863	7519
158	D7	2.8651e+06	14187	495891	205753	5951	474070	902823	676574	808517	20522	3541.75	24130.8	3894	6875	11613.2	5748.75	14861.8	32740.5	124622	5438.75	4513.25	55546	4259.75	172100	215082	127202	212517	3337	3695.5	3427.5	3201.25	3862.75	3688	3265	4148.25	3232.5	314130	9463.25	33849.5	62313	5302.5	7313.25	125858	699286	126342	176917	5727.5	9194.75
158	DE	3.71113e+06	23574.5	513882	512358	6845.75	589273	1.95127e+06	1.05998e+06	1.93039e+06	157714	4144.75	9126.75	4254	4250.5	15626.5	26611.5	73978.8	33833.2	187051	7494.5	4413	105255	4449.5	193985	356524	213706	388824	3320.25	3620.25	3643.25	3002.25	4044.5	3695.25	3352.5	4293	3240.75	175310	7377.25	25402	40016	5799	31129.2	68740.5	341881	78045.2	120486	5722.5	7844
159	D0	24939.5	4200.75	7690.5	3320.5	4387.5	4084.5	3493.5	8673.5	3825.5	75066	3671	3864	3173.5	5234.25	3578	3476.75	13529.2	6183.5	739202	12081.5	5078.5	6389.5	4948	24355.2	22719	19186	19417	4307.5	3811	4000.5	3171.75	4111.75	3844.75	3469.75	4460	3302.75	262252	8237.25	17284	33963.5	5652	7342.75	117772	1.56907e+06	120730	472974	4988.75	63561
159	D3	90366.5	4143.75	8228.5	5539	4156.25	4027.25	18468.5	12748.8	43563.5	100300	3674.25	3900.25	3184.75	5638.75	3556	3483.5	14063	4955.25	1.86367e+06	25867	6649	25096.5	6024	50432.5	87405	50012.2	89511	4159.75	3654.25	3965.75	3258	4229.75	3738.25	3334	4549	3442.5	444904	9943	16830	126348	5644.75	7244	295655	1.60237e+06	373505	897212	5051	43704.5
160	D0	66969.2	4045.5	8234	3440	4236.75	18138.2	3464	7596.75	3649.25	62817.5	3878.5	14816	2913.25	4445.5	5187.75	3690	11196.8	3652	1.64054e+06	19877.5	9486.5	5083.5	4903	920016	18224.2	104788	13590.2	19878.2	3873.75	4103.75	3256.75	3996	4262.75	3334.75	4556.25	3501.5	225342	17465.5	80107.5	6113.25	5453.75	16668	219242	417397	27930.2	2161394	12838.8	519954
161	D0	4064	3816.25	12148	3268.5	4269.5	355073	3371.75	4262.5	3459	6539.5	3192.5	4951	2832.75	4001	8116.25	3192	4157.25	3044.75	5710.5	4186.5	5716	3372	4369.5	784271	3559	5865	4005	3942.75	3777	4169.75	3328.5	4059.25	5503	3327	4413	3532.75	34724	8293.5	22437.2	3745	6270.25	198568	15309.2	41761.2	20236.2	377576	13471.2	66286.5
162	D0	4961	4152.25	11285.8	3449	4688.75	7760	3662	12939.2	3895.5	7649.5	3414.75	14376.2	3035	5768	12104	6421.75	20233.5	6684.5	24504.5	4271	26983.2	6444	4709.25	4597.5	33888	136039	9035.25	3541	3612.5	14224.8	3299.75	4013.25	3811.5	3302.5	4340.75	3315.75	70226.2	9873.5	36702.5	8837	5834.5	26264.5	31496.2	51535.5	29682.8	52258	8357	11383
163	D0	4122	4190.25	31032.5	3333.25	4164.5	4149.75	3532	4665.75	3496.5	23903	3597.25	4445	3302.25	4445	3479.25	2949.5	5287.5	3029.5	4209.75	4000	12681	3266	4226.5	4261.5	3536.5	8469.5	3463.5	4205.5	3885	3867.75	3189.5	4326.5	3786.25	3408.75	4130.5	3350	8226.75	5171	9363.75	3381.5	4061.5	3715.5	4227	8042	8452.75	63168.8	5760.75	11894.5
164	D0	5378.75	3845.25	6427.25	3413.75	4386.5	79885.2	3453.75	4965.75	3848.5	70287	3484.25	5895.5	3034.75	5352	84498.8	3040	6148	3058.5	13056	6008.25	5602.5	3329.5	4148.5	210008	3722	16153	3815.75	3438	3963.25	3980.25	3360.25	4048.5	4501.25	3498	4638.75	3302.75	58147.8	6715.25	90365	4071.5	16966.5	24035	10377.8	29504.5	40942	66688.5	5422.25	9169.5
165	D0	14717.5	6033.5	163936	3577.75	4682.75	618677	5133.5	37064.2	23070	52141.5	3353.25	26419.8	3093	3772	33956.8	5346	16850	19340	29315.5	3721	3924	3200.25	4207.75	9307.75	3333.5	5391.5	3365.25	3313	3488.5	3990.75	3151	3801.25	3766.25	3156.25	4659.25	3074.25	249957	10593.8	11033.5	77532.5	7313	22804	136657	198567	208524	55738.5	8255.5	10291.2
165	D3	399553	6417.25	164316	20332	4622.5	515103	157677	233334	174026	111980	3751.5	17922.5	8843	4306.5	19947.5	32218	32609.5	389912	57633.5	4116.25	3821	5113	4166.25	11294.8	30114.8	49143.5	15011	3222.25	3680.5	3859	3123.75	3964.75	3676.5	3313	4243.25	3170.25	1.05121e+06	21183	10767	274569	6722.25	21201	439757	464932	778688	232186	18190.8	10052
165	D7	612646	6490.25	105899	95664	4709	390838	377095	351978	412680	81075	3708.5	12171.8	13991	4330.25	12653	55166	27487.5	443642	114927	4631.75	4111.5	16722.5	4282.25	9644.75	65047.8	62723	56466.8	3561.5	3700	4066	3238.75	3944	3704	3145.5	3982	3167.5	1.17957e+06	22153.8	10048.5	274065	6649	18956.5	395912	433868	694282	122482	9624.5	8685
166	D0	29753	23267	269981	3673	4922.75	170768	4589.75	18433	5540.75	6432.5	3690	12205.5	2992.5	4519	5317.5	3274	9122	2939.5	7061	3645.5	6147.5	3175.5	4033.25	4353.25	3476	4505.25	3756.25	3316.75	3558	3609.75	3162.5	3892.75	3747.25	3426.5	4559	3546	29901.5	13035	54313.5	8288.5	6624.25	13366.8	23551.8	42990.8	40523.8	53726	5705.75	32340.2
166	D3	178223	25048.2	274647	5098.75	4906.5	166904	21915.8	112996	19065.5	14165.2	4084.5	23080	2865	4660	7125.5	3572.25	16188	3029.25	5340	3758.75	6884.25	3069.5	3931	4433	3596.5	6879.5	5706.75	3321.75	3770.75	3631.5	3258.5	4047.5	3842.75	3205.75	4277.5	3437.75	62119.8	11799.5	125052	57054.2	6241.25	12391.2	216379	262727	255915	59447.2	6139	30135.8
166	D7	1.85244e+06	28697	320394	90342.5	5905.25	152343	428216	743826	381980	57158.8	4332	31197.8	4170.5	5176.5	8001	8127	47275.8	8163.75	40266	4332	8248.5	7532.75	4311	4256	20689.5	35685.8	20706	3424	3704.5	3669.5	3148.75	3949	3646	3410	4389.25	3302.25	326663	15758.2	386975	239441	6577.5	14004	836538	766846	944559	158074	6998.5	32512.2
167	D0	5944.5	4276	42414.5	3415.5	4388.25	2.69739e+06	3592.25	4727	3637	19545.8	3683	5388.25	3234.25	4340.75	111062	3389	4665.5	3147	110390	4546.5	5070	15814.5	4110.75	1.32999e+06	86292.5	494448	63145.2	3307	3583.75	3732.75	3400	4137	3922	3392.75	4377.5	3142.75	37036.8	4892	332015	3954.5	4743.25	174699	4842	24117	11193.5	43420.2	4793	6453
168	D0	5223	3919.25	4831.5	3344.75	4316	4396.25	3599	4777.5	3656.5	1.32014e+06	6383	7494.5	54882.5	4299.5	3716.75	189810	116796	618195	4724.25	3686.5	7072	3254.25	4104	4100	3417.25	4272.75	3323.75	3899	3587	3611.75	3117	3765.75	3756.75	3363.5	4320.75	3107	47809	6167	90837.5	23590.8	6414	5355.25	30082.2	12901.2	72674	20129	5498	12011.8
168	D3	38795	3936	4313	3544	4309.5	4456.25	3782	5067	3683.75	92350	3349.5	11175	2988	3616.5	271281	3241.25	4728	3233.25	4352.5	3655.5	7434.5	3190.5	4082.5	3907.25	3404	4374	3102.5	3842.25	3520.5	3805.75	3186.75	4035.25	3709.5	3210.25	4390.75	3065.75	41413	5984.75	84272.5	27929.2	6136	4923.75	34747.5	28693.2	84754.2	16914.2	5279	11997
168	D7	5513	3995.75	4725.25	3478.5	4491.5	4377.5	3756	25862.5	3523	169142	3642.5	11575	7143	4010.25	3615	16454	52625.2	94274.8	9590	3881.5	6720.25	3201.75	4316	3755.5	5256	6721.5	3476.5	4777.25	3818.5	3740	3317	3960.75	3764	3359.5	4031	3228	457926	10428.5	55056.8	360326	5360.75	5327.5	487148	455896	930256	28546.5	5059.5	10300.8
169	D0	12295.2	9134.75	128331	3682	7538.25	275885	12136	24469.2	5387.75	27660.5	3633.5	12302	3053.75	4567.5	14357.5	3479.5	8695.75	3141.5	5708.5	4649.75	4791.5	3385.5	4364	395941	3753.5	4792	3674	3592.75	3777.75	3643	3245.5	4116.25	3895.5	3349.75	4379	3168	70684	5457.5	35315.8	6908.25	7438.25	5969.25	10660	25516.8	41563.8	44813.8	5461.5	5454.75
169	D3	231414	7801.75	98699.8	6818.5	6012.75	209041	319398	405434	42312	115366	3643.75	17897.5	3166.25	4549.75	13682.2	9507	25674.5	4523.5	10447	4219.75	7806.75	3413	4602.75	67135	3632.25	5842.5	3781.5	3323.5	3639.75	3839.75	3352.5	4134	3698	3205.75	4455.5	3210.5	854639	16674.2	71786	147964	13142	8763.5	205888	305181	691851	112168	6169	7277.5
169	D7	1626054	19004.2	142848	245372	6724.5	253882	1568070	1.56622e+06	767398	441558	4616.5	55921	5376.25	4759.75	11567.5	36246	63229	27953.8	9609.5	4674.25	17650.2	3660.5	5307.25	406799	3810.25	8408	4000	3230.5	3681	3518	3253	3912	3838	3276	4164	3225.5	1.18957e+06	20365	71033	147270	12184	9882.25	465015	596532	1.36836e+06	308888	7528.5	7858.5
170	D0	4857.75	3918.75	4282.5	3384	4159.5	4315.5	3670.5	4372.5	3400.75	13888.5	3379.5	3875.25	2969	3939	3334.5	3198.5	5146.75	2982	5986.75	3969.5	4461.5	3440	4084	4034.5	3461	4815.5	3445.5	4349	3654	3768.5	3317.25	4127.25	3774.25	3347.25	4311.75	3249.25	38500.8	5003.25	7976	3378.75	4488	5820	4025	14122.8	10684.2	9558	4781	5386.5
171	D0	116451	4726	4146.75	3388.75	4429.75	15682.2	3867	30957.2	10383	13355.2	3521	14437.8	2967.5	4735	3545	2932.25	4801.5	3011.5	502061	6945.5	7166	5017	4334	185788	22429.5	69324.2	23590.2	3475.75	3672	3747	3272	3930.5	3695	3292.75	4574.5	3197.5	412165	9459.5	30884	59631	6284	21978.8	327792	663658	258889	334554	6791.5	17927
171	D3	236252	4416.75	4205.75	7708	4142.5	11783.8	23870.2	76751.5	64407.8	698124	7041.5	12948.8	5951.25	4217.75	8837.5	22253	38631.5	89397.2	1.63635e+06	14980.5	8551.75	15693.2	4650.5	174248	83178	149354	104311	3592	3647	3476	3187.25	4048.75	3684.5	3399.5	4539.75	3390.25	704977	16739.5	43481.2	204299	7004	27935.5	622716	900354	587904	261204	7186.5	21271
171	D7	422061	5222.5	5208	29329.8	4395.5	15796	75144	153518	232470	507566	4647.75	15178.8	9368.5	4400	87341.5	49311.8	141898	89418	2841320	25428.5	17362.8	39302.5	5168.75	217078	193931	222084	262026	3593.75	3631	3630	3172.75	3843.75	3709	3271.25	4373.5	3388.5	703750	16606.8	53537.2	269450	8083.5	32515.8	602397	895478	513388	273570	8199.5	25529.5
171	DE	241003	5447	6919	27027.5	4440.25	20305	53023	110476	157336	31467	3458	8359.25	2935.5	4136.5	3459	3074	4263	2801	1.24962e+06	14805.5	12333.2	42017.8	6388.25	184696	156923	275009	183840	3898.5	3680	3517	3318.5	3991.75	3611.5	3469.75	4419.5	3222.25	216515	9665	67178.8	86294.2	6901.5	31739.5	252376	384270	213477	128742	6548.5	15023.8
172	D0	67935.5	4074.75	23815	3665.75	4652	4382.5	5374.5	14585.5	5919.5	4928	3434	15564.2	2857.75	3760.5	14952.8	2929.5	5484.25	2955.75	3675123	114095	15081.8	15727.5	8151.5	17236.5	22759	80055.5	93635.2	3520	3749.5	3805.25	3170	4061.25	3777.5	3457	4337.5	3122.5	286321	7664.25	62762	23121	7251	5165.5	135896	237716	80432.5	160151	10562.2	18500.5
172	D3	171216	4047	24523.5	3400	4463.25	4312.75	19102.2	30797.5	12156.8	1.33485e+06	5283.5	5442	8257.5	4047	37602.2	46541	61648	78204.5	3.56417e+06	142366	16524.8	21975.8	8397.25	17791.8	35880	105000	108730	3424.25	3539	3770	3135	3919.25	3726.75	3294.25	4268.75	3226	325584	10585.8	50480	68024.8	7580.25	6068.5	270342	389444	204368	129888	12710.5	11304
172	D7	169124	4269.5	22666	3503.5	4416	4699	25928.8	37685.2	25065.5	35852.5	3481.25	4895.5	3308.25	6129.5	58584	5328.5	32528.8	13812	3.70925e+06	131430	14485.2	27732.5	8521	18522	60712.5	94379.5	112993	3249.75	3679.5	3680.25	3240.25	3989	3681.75	3366	4091.5	3190.5	307642	8940	41365.5	58832	8235	5799	253840	384183	174110	91862.8	11790.5	9538.25
173	D0	12882.5	8952	102794	3415	4517.25	4275.25	3673	5152	3945.75	5078	3412	3958.25	3121.5	3967.75	3441.25	3166	4949	3024.75	4392.5	4274.5	4014	3310	4076.5	3919.5	3237.75	4708	3442	4325	3749	3873.5	3209	4118	3875.25	3452.25	4250.5	3290.75	15408.2	3782.5	4020.5	3511.5	4081.5	4155.75	4161.5	8606.5	4325	104223	7805.5	69661.8
174	D0	18025	3871.5	4368	3505.5	4205	4720.75	3446	4716.75	3302	10394.5	3586.5	4516.25	2959.75	3708.25	3861	2980.25	5365	3174.5	8402.5	3856.75	4154	3415.25	4901.5	71629	4386.25	10218.2	3732	4176	3898	3835.25	3277.5	4011	3764.5	3287.5	4334	3299	357321	8896.5	31601.5	4447	4220	4400	54659.5	78966.5	15417	61445.8	8354.75	7895.5
175	D0	1442325	8627.5	90912	4176.5	4631.5	517184	11308	116280	11827.8	290350	3702.5	28029	3650.5	4626.75	3530.25	4836.25	21026.2	33562	51658.8	3844.5	4209.25	3309	4076.5	1.16608e+06	4271.75	62426.5	3588	3916	3679	3540.75	2980.25	4194	29185	3347	4986.5	3196.5	107376	7755	8011.5	12452	4829	10271.5	30783.2	26520.8	53605	145873	6929	7370
175	D3	4.26993e+06	30925.5	68424.2	12684	5138	399675	69264.2	365808	83302.5	17686.2	3358.75	5932	3083	4010.25	14862	3775.25	7790.5	4207	98742	4098	5220	4260.75	4269	1.38658e+06	18504.2	355644	11070	4413.75	3660.5	3823.5	3089.25	3964	34112	3253	16395	3183.5	268386	15473.2	8799.75	35937.5	7353	11684.8	116946	71976.5	174375	317475	7438.5	8391.75
175	D7	4.68323e+06	40610	59215.5	100728	5593	347754	350226	708005	398760	25220.2	3675.5	6583.75	3073.5	4432.5	244186	3517.5	5094.25	3210.25	102321	4606.75	4641.5	14611	4309	1193925	79726.5	455608	57362.5	5106.25	3719	3960.5	3394	3958	23096.5	3540.75	18482.5	3304.5	346930	19334.2	7696.75	42527.2	7539	11809.8	133264	72843	238254	385354	7887.5	7943.25
176	D0	4263.25	4063.5	4649.25	3634	4456.5	4254	3789.75	6382.75	3646.5	17783.2	3359.25	6935.25	3038.25	3976	3569.75	3238.5	5412	2873.5	552060	10224.5	6752	40312.8	4498	80586.5	109408	126500	72049.5	3580.25	3713	3829.25	3241.25	4116.75	3875	3456	4287.5	3293.5	43497	15976.8	41627.2	4333.25	5565.75	6336.5	10463.2	115956	12314.5	99889.5	5431.5	10938.8
177	D0	1712105	27702.5	165869	118055	5465	329680	597706	945706	412620	66913.5	3920.5	8342.75	4440	4387.25	12242.2	21723	197266	61589	4082	3684.5	5934	3241.75	4100.75	3970	3488.5	4131.5	3592.5	3174.5	3517	3670.25	3202.25	4127.5	3585.5	3522.25	4323.5	3287.5	618642	12702	7667	57847.2	6358	12126.5	186113	187438	191600	1.81188e+06	93545	13578
177	D3	2.23758e+06	39979.2	111410	408594	5412.75	197422	1.31477e+06	1.32765e+06	1.16391e+06	51486.2	3975.5	5896.5	9060	4611.5	6355.5	39635.5	178208	108749	5338.5	3726.5	5385.25	3216.75	4053.75	3638	3454.25	4374.5	4020.5	3494	3621.75	3719.25	3100.5	4103	3814.5	3303.25	4196	3350.25	715279	11820.5	8098.25	114541	7030.5	14385.5	243868	258754	296212	1.939e+06	72536	14793.8
178	D0	10484.5	17958	98427	3671.5	4583.25	420729	4229	6655.75	4721	38442.2	3484.5	8329.5	2943.25	4657.5	90713.2	3303.5	6102	2999.25	8875.25	3905.25	16945	3032	4391	383490	3376.75	20156.8	3760.25	3344	3640.75	4703	3239.75	4043	3830.5	3278.5	4266.25	3294.5	23806	9233.75	14964	3821.5	10869.5	15837.8	3892.25	51758.5	8313.25	77734	7383	66274
179	D0	43862.2	3936.5	37336.5	4312	4457	16464.2	25266.5	47445.8	36741.2	36110.8	3359.75	31109.2	3998	4311.75	22986	16285.2	61815.5	56804	154774	4723.5	9569	12125.8	4037.75	191328	760238	2050677	25372.5	4048	3573	3639	3322.75	4054	3747.5	3848	4729.5	10426.8	686452	10291.5	10092.5	43622.8	28807.8	23316	409408	427311	76063.2	239080	10820	9813.5
179	D3	48167.5	3915.5	43065	4974.5	4442.25	18308.8	32083	57686.2	50102.2	34862.2	3578	29223.8	4044	4118.75	25987.5	16565.5	68711.5	73960.5	176008	4721.75	9616	13407.8	4139.5	210817	761693	2.08067e+06	31970	3771	3645.5	3727.5	3159.25	3989	3737	3471.75	4502.25	6270.5	440844	8141.5	8710.5	29979.5	26899.5	17497.8	280574	288326	49781.2	280580	12957.5	11388.8
180	D0	89508.8	4000.25	4318	3563.25	4367.5	4186	3521.5	15380.5	3802.25	13465.2	3375.25	3553.5	2857.5	3943.75	3364	3485	6201	3172	36091.8	4238.25	10625.8	3869	4239	4775.75	22357	346055	5757	4311.5	3696	3753.75	3390.5	4089.5	3769	3365.5	4353	3148.5	351017	10786.2	15192.2	53483	4483.75	6786	153853	186606	390367	501365	12754.5	22998.2
181	D0	4472.5	3803	7123.25	3176.5	4239.75	3961.25	3451.5	5088.5	3407.5	8464.25	3256.5	6335	3014.5	4458.75	3749.25	3440.75	10879.2	3196	5333.75	3689	8742.5	3269	3942	3903.5	3418.5	4550.75	3211	3470.75	3720.75	3907.25	3172.5	4129	3835.25	3324.5	4391.5	3260	111224	5842.75	88008	4217.25	7899.5	5414	6352.25	16498.5	29684.5	48483	5678	9749.25
182	D0	5977.75	5241	23213	3392.25	4404.25	53160	3600.5	4989.5	3452	16809.5	3642.75	3872	3183	4353	3704.5	3296	6117	3725.5	3734.5	3627.75	3982	3236.25	4016.75	8039	3378	4534.5	3330.5	4464	3592	3630	3368	4027	3810	3420.25	4475	3150.25	5071	3891.25	3710.25	3428.5	4264.5	4650.5	3518	5145	4146.75	5101	3981.25	4239.75
182	D3	11532.2	8245.5	75737	3629	4525.5	144490	4469	9480.25	5094.25	31591	3561	4262.25	3202	4734.25	3889.75	3190	10424.5	2994.25	4774.5	3796	6533.25	3384	4199	69917	3582.5	5388.75	3469	3808.5	3568.75	3786.5	3445.5	4185.5	3832.5	3492	4323.5	3247.5	4768.75	3772.75	4241.75	3326.25	3968	4423.5	3608.5	4614.75	3783	4162	4007.5	4014
182	D7	7345.5	5729.5	35563.8	3476	4652.5	60018.8	3607.25	5554.5	3720.5	29367.5	3598.25	4504.25	3175	4548	4006	3190	10648	3019	4437	3609.25	5584	3229	4161.5	39181.2	3365.25	4933.25	3374	7034.75	3588	4136	3257.25	4129.75	3953.5	3396	4382	3355.5	5776	3810	4126.75	3296.75	4187.75	4217.75	3728.75	5117.5	3888.5	4551.5	3654	3980.5
184	D0	5524	3995.5	4319.75	3581.75	4249	4185.75	3679.25	5541.25	3600.5	24195	3585.5	3679.5	3192	5494.5	3619.75	3095	11009.5	3237	11882.5	4257.75	5016.75	3614	4480	4539.5	4450	8137.5	3880.75	3886.75	3730.25	6768.5	3405	4118.25	3705	3353	4106.75	3331.25	23208.2	5260.75	7266	24662.2	5339.25	4284.25	34309.5	36571	72686.2	63894.2	5657.5	8229.25
184	D3	7080.5	3650.25	4076.5	3293.75	4246.5	4170.25	3656.25	15499	3930.5	64274.5	3409.75	3910	3414.5	5872.25	3858.75	7218.5	14894.2	4606.5	389350	4992.75	6276	4184.5	4627.75	4563	19580.5	54056	11220	3973.5	3807.25	7029.75	3252	4044	3805.75	3406.5	4173.75	3329.25	325566	9541	8722.5	169276	6979.75	5068	225607	197379	401483	286008	13126.2	11781.2
184	D7	48685.5	3971.75	4124	15647.8	4219.25	4227	48387.2	64900.2	108688	141182	3652	4113.75	7189.5	6307.5	3775	68464.5	24126	36387.8	1.26468e+06	11988	7143.25	24295.2	4939.75	5409.5	133358	288446	102836	3772.5	3671.5	9154.5	3464.75	3968.25	3697	3420.5	4381	3259	567339	14238.8	9218.25	341922	7418.5	5262.25	438264	302267	597394	603362	31457.8	9907.5
185	D0	4905.25	3898.25	33741.2	3251.25	4196.5	4015	3310	4879.25	3475.75	20902.8	3752.25	6029	3023	4262	3671	3246	6078.75	3103	8779	4394	5011.75	3298.75	4170.5	4143.25	5298.25	7145	3646	4287	3768.25	3853	3267.5	3974.75	3841.25	3452	4313	3284	76085	15181.2	18195.8	3856.5	5312	4855.25	7729	29591.8	12062	169944	8040.5	66119.5
185	D3	133686	4550.75	23116.5	3577	4229	4325.5	3529.25	13060.2	4241	25858.2	3926.75	6739.25	3183	4422	3850.5	3388.5	7494.5	3321.5	33592.2	5364.5	5215.75	4136.25	4432	4259	10288	27633.8	6119	4889	3620.75	3885.25	3175.75	3912.25	3809	3377.25	4368.75	3162.5	1.44977e+06	37244.5	21022	8554.5	6247.25	7339.75	35636.5	144345	47599.5	292019	9606.75	66251.8
185	D7	279204	5322.5	17496.2	4688.5	4467	4342.75	13662.8	37652.8	32835.5	18553	3635.5	6010.5	3057.25	4228.5	3706.25	3289	7828.25	3410.25	148716	7031	5421.25	20769.5	4493	4433.5	66732.5	90823.2	56130.8	4093.75	3720.5	3866.5	3283.5	4133.25	3779	3413.75	4125.25	3342.5	1.85204e+06	46874.8	21908.5	34340.8	7646	7385.25	103152	224582	135289	259733	10333.5	65580.5
186	D0	104128	5167	275380	6098	5001.25	795575	44654.8	414588	45108.5	22764	3716.25	7299.75	3498	4754.75	34017.5	4249.5	42255.5	12140.2	135662	7599.25	4268.75	38820.5	4326.75	4205	259756	69463.5	79319	3265.5	3743.5	3995	3269.75	3966.25	3976	3258.75	4152	3293.5	123510	4790	12194.2	14998.2	5068.25	35795.5	32600.8	41681.5	55426	133054	7239.5	23441.2
186	D3	590525	8718	327760	52989.2	5128	927898	223189	1.16696e+06	242677	68816.5	4019.25	8611.5	3633.25	4473.75	32750.2	4985.25	90234	25726.2	615808	13301.5	4859.75	51323	4376.25	13061.2	131072	83660.8	179606	3645	3795.75	4202.25	3203.5	4096.75	3893.5	3326.75	4393.5	3249.25	312087	5359	11236.5	44245.8	5105.25	36489.2	76466	55988	122640	106338	8053	12519
186	D7	1462471	19737.5	275458	319396	5150.75	730098	876648	1.66542e+06	1.17157e+06	176587	4338.25	5984	5489.75	4785	20504	15171.8	99488.8	76570.8	1.39914e+06	15424	6837	86964.2	4900	6201.75	225674	162408	433199	5697	3680.75	3934.5	3296.25	4034	3789	3302.25	4436.25	3552.5	396342	6512.75	12418	121993	5379.5	29944.2	191808	74606.5	272531	127440	7814	12616.8
187	D0	46034.2	5832.25	71094	3851.75	4520.75	487464	5690	16958	6021.5	42556.2	3521	6757	3018.5	3920.25	39731	3208.25	8768.5	3249.5	66726	4296.25	6815.25	4313.5	4171.25	85658.5	8368.5	26664	8069.75	3456	3791	3795.75	3215	3994.25	3799	3395.25	4209.5	3280.25	230325	5522.5	7677.75	6079.5	5315.25	16166.5	9273.5	23730.8	19738.8	63179.5	7038.75	24071
187	D3	794724	8984	143939	35072.8	4908.75	478375	129849	276739	134171	79440.2	3902.5	6323.5	3383.25	4136	22304.5	4390	12859.5	5204.75	4623	3676	10810	3324	4025	4439	12414.8	130908	3867.5	3460.5	3773.75	3775	3232.5	4109	3731.75	3285	4362.25	3278.75	889720	10677	13260	33214.5	5878.5	14250.8	81146.5	104546	94412.5	355503	8839	15244.5
187	D7	3538736	38816.5	424074	467146	5690.75	369682	1.17766e+06	1149403	1.34302e+06	259356	4180.5	10041.2	8840	3967.75	19919	35593.5	44124.8	87459.2	5253.75	3921.5	5440.25	3229	4207.75	6282.5	3317.25	4718.25	4711.5	3745.75	3645	3681	3292	3977.75	3799.75	3299.5	4302.25	3234	845539	12129.2	52964.8	109630	6216	14055	209282	153835	167916	634310	9654.5	18360.8
188	D0	9317.5	10500	264254	3576.25	4305.75	111629	4019	11536.5	4781.5	26410.2	3293.75	22543.8	2888	3948	5609.25	2947.25	4500.5	3042.75	4778	3636	3970.5	3038.5	4112	119980	3910.5	15044.5	3425	3301	3610.75	3614.75	3169	4008.5	3796	3215.25	4262	3263.5	18398.2	7987	16287.8	7624.25	7712.5	114455	26660	36468.8	36026	80900.5	7598.75	28707.8
188	D3	13657.5	9220	248418	4261.75	4624.25	97164.5	21894	105283	16067	25312.5	3602	25041.5	2952.5	3572.75	5495.5	3754.5	9773.75	3163	5412.5	3730	3845	4033.25	4131	126689	25144	123255	4428.5	3594	3741.5	3611	3423.25	4042.5	3822.75	3320.5	4280.5	3125.5	20107.8	7153	14743	34781	7468	133926	152831	138295	133582	73796.5	6994	20017.5
188	D7	198102	11219	286993	93768.5	4805.5	124839	414034	674855	382185	94294.5	3411.5	32504.5	4402	3970.75	6130.75	35552.5	105106	33131.5	62499.2	4253	4086	17892.8	4227.25	180194	166132	313346	48539	3203.75	3482.75	3421.75	3098.5	4014.25	3771.5	3123.75	4395	3099.5	92121.5	7804.5	16980.2	95035.8	7837	135751	382340	443704	400952	104103	7519.5	27174.5
189	D0	4391.5	4042.5	5554.25	3263.5	4263.5	50678	3678.5	4636.5	3447.75	13384.8	3664.75	3635.5	3030.75	4289.75	5286	3492.75	8549.5	3117	5431	4311.25	6168	3562.75	4260.5	266278	3677.75	4994.75	4241.25	4032.75	3685.5	3759.25	3191.5	4164.5	4116	3541.25	4319	3256	18529.8	8450.5	18195.5	3521.5	5079.25	8851	6728	9395.75	15547.5	15687.5	4569	6092.5
190	D0	378383	9095.25	111574	5942.75	4888.5	255667	41709	145750	50322.8	63424.2	3354.5	6606.75	3063.25	4113.25	9302	3550	8768	3767.25	240324	4024	3951.5	3487	3966.5	21839.5	5729	42586	7131.25	3838.5	3635.25	3703.5	3302.5	4018.5	3832.5	3380.75	4224	3266	286340	8877	9089.25	10544	5875.75	5209.5	30002.5	43931.5	34792.8	641076	10998.5	60192.2
191	D0	41887	25120.2	417574	3661.75	4457	4374	4915	13779.8	4588.25	35834.8	3419	4944.5	3007.5	4087.5	3628.25	3310	5515.5	2867.75	4163.75	3859.75	4111	3247	4167.25	3799.25	3297.5	4574	3207.25	64174.2	3925	3969.5	3429.75	4100	3833	3723.75	4643	3672.25	10229	5269.5	44246.5	3687.5	4921.25	4982.25	4581.75	25857	10371.5	34183.5	17398	37658
192	D0	7326.75	3982.25	4645.5	3637.5	4382	35103.5	4153.25	6384	4985	9719.25	3824.75	10716	3064.5	3923	131918	3941.5	6387.5	3151.25	7310.5	3554	3833.75	3105	4000.75	326439	3831.25	5393	4852	3471.5	3669.5	3914.5	3221.5	3998.75	3977.75	3332.5	4344.75	3167.25	1531252	27617.2	11679.8	7862.25	5380	12079.5	15190	59605.5	56168.5	165492	7647.5	16136
192	D3	7169.5	3725	4485.25	3529.25	4254.75	40114.5	14209.8	27778.5	12504	8657.5	3827.5	8938.25	3609	3879.25	114285	8263.5	21937.2	7065	22597	3900.5	3851	5458	4054	303972	10620.5	11201.8	15908.2	3362.25	3514.5	3712.5	3156.75	4024.5	4040.5	3313.5	4278.25	3223.5	1697549	37473	13874.8	23292.8	6182.75	13269.2	40013.8	103747	106735	112957	8226	20097.5
192	D7	26826.5	3787.75	4576.25	4454	4402.5	23263.8	27269	38544.8	45497.2	10942	3772.25	7132.25	4536.25	3844.5	66502.2	12934	37888	23556.8	125924	4621.5	4190.25	16104.5	4237.75	206788	32960.2	16221.2	64499.8	3615	3604.75	3594.5	3287	3993	3889	3397	4307.25	3185.25	1542716	29217	11205.2	72159.8	5648.75	11260.5	66533.5	96073.2	133500	174360	8404	12332.8
193	D0	14524	7815.75	94637	6427	5539.25	487230	103606	149419	34206	225098	4097	19923	5720.25	4129.75	3806	45938.8	314936	51998.5	32992.2	3941.75	4134.25	3750.5	4063.75	61660	9175.5	28889.2	7366	3555	3790.25	3648.5	3238	4002.5	3780.25	3476	4420.5	3381.5	16817.5	4778.5	20001.2	116822	5956.25	7176	251740	232710	314109	112425	9917.5	12398
193	D3	128239	8266	109174	38100.5	5736.25	562414	360055	456973	207324	92959.8	3499	30709.8	3131.5	87017.8	3726.5	22406.5	67037.2	5571.25	158900	4401.5	4101.5	7489.75	4467	178014	28425.5	87988	25242.2	3581	3780.5	3646.5	3161.25	4103	3715.25	3467.75	4545.75	3633.5	827748	27472.5	43107.8	230236	6845.25	7935	403280	471336	585438	205691	11864.5	14103.5
193	D7	1.25623e+06	12711	118570	288779	7483.25	565488	1291602	1.19475e+06	1.10256e+06	82628.5	3817	20700.8	3248.75	3759.75	53539	4888	22075.5	5127.25	844550	9437.5	4271.5	32438	4687.25	172340	117548	190360	94768.5	3715.5	3660.5	3567	3226.75	4052.25	3706.5	3312	4421.5	3530.5	255575	9232.5	24617	283138	7255.75	7891.5	688778	321507	1081638	560518	30373.5	13661
193	DE	1.53582e+06	19574.2	120910	481614	6348.75	618881	1.66923e+06	1.59638e+06	1.43353e+06	8075.75	3341	9318.5	2952.5	3984	238880	3316.5	18694	2907	991967	12797	4529.5	34423.8	4787.25	99784.2	144694	370657	112776	4004.25	3623.75	3970.25	3209	4073.75	3859	3590.5	4541.5	3775.5	77327	6620.75	27636.5	64831	5545.5	7013.25	162097	126316	260580	278364	18973.5	12937.5
194	D0	8854.25	13850.5	269822	3686.75	4819	691582	3513.5	6033.5	4436.5	278936	3895.75	11730.5	9561.75	4008.5	24067.5	42220	50168.5	112249	5279	3952.75	5134	3016	4126	5878.25	3325	4282.25	4456.5	3547	3725.25	3675.5	3230.25	3990	3695.5	3327	4242	3059	18941.2	13491.2	61849.8	4491	4750.75	10383	4606.5	7676.5	8177.5	83763.8	5238.25	9216
194	D3	7043.75	11537.5	223564	3481.25	4696.25	549068	3707.5	6496.5	4488.25	79371.8	3695.75	19413	3917	3960.5	48877	7645	37874	9449	4869	3738.75	5027.5	3123	4069	5204	3286	4880.5	3843	3510.5	3658	3566.5	3292.75	3907.5	3788	3404	4185	3221	18295	11823	59407	35581.5	4853.5	9852	21086.5	12371.8	12832.5	66619.5	4997.25	8960.5
195	D0	10291.8	5706.5	111283	3713.5	4704.5	98163.2	15517	27131	8848	8853.25	3435.75	7861	2894.5	4159.75	5958.25	3172.5	13828.5	3062.25	4464	3533	3777.5	3252	3963.75	17904.5	3557.25	6349	3120.25	3513.5	3508.5	3645.5	3137.75	3927.25	3896.5	3192.5	4178.5	3236	10218.8	4371	15879.2	5699	5037.75	4897.5	10058.2	12325.8	19541.5	40610.5	6041.5	19039.5
196	D0	6277.25	52276.8	75590	3664.5	4759.25	104426	6244	45883	4227.25	21933.5	3648.5	4417.25	2987.75	5216.75	4579.75	3393.75	16804	3444.5	6941.25	3666.75	23766	3420	4222.5	534257	44743.5	39363.5	4480.5	3820.75	3778	4354.25	3188	4058.75	5888.5	3417.25	4307	3333	19448	5647.25	12110.2	5923.5	12531	9225.25	10848	76397.2	26200	123000	14436.5	18947.2
196	D3	80750.2	61215.5	102337	6474.25	4679	141390	142872	611120	40898.8	44254	3865.5	4738.25	3156.5	5888	5282.5	4314	45695	9095.75	259546	12616.5	31282.2	5779.75	4976.25	430370	185182	102219	49677.2	4242.5	3659.25	4213	3421.5	4042	5795	3465.5	4526	3411.25	75649.5	6736	16931.2	53694.2	13419.8	12976.8	117200	538684	246498	111052	8255	14144.2
196	DE	1.76651e+06	59800.2	83894.5	438619	4950.5	95621	1.9284e+06	2.32639e+06	1648922	46966.5	4155	4506.25	3988	5184	4449	11549	145784	15790	3.39211e+06	77682.5	40068.2	80733	9465	439596	454169	177233	337478	10666	3789.5	4879.5	3429.5	4175.75	5042.5	3539	4767.75	6903	206968	10603.5	24558.2	148697	20763	18944.2	442536	627698	336156	134240	14654.8	12975.5
197	D0	8182	4538	29805.5	3545	4565	4488	3701.75	7030.25	3799.25	20724.2	3335	8722	3060	3972	3687.5	3154.5	4169	3017.5	12891.5	4046	24753.2	3679.75	7072.25	452646	10218	117988	14837	3517.75	3707.75	3701.5	3136.75	3966	3773.25	3416.25	4084.75	3296.75	21457.5	5695	7973.75	3434.75	4907.5	6034.75	3820.5	10247.2	9065.75	71461	7691	17287.5
197	D3	7530	4695.75	31663.8	3668	4575.25	4366.25	3753.25	7566	3993.25	24109.5	3547.5	10129.8	3009.75	3719.5	3603.5	3040.5	3834	3084.5	10087.5	3949.5	4199.25	4447.5	3923	208240	11424.5	16334.8	10300	3429.5	3730.5	3759.25	3109.5	4097.25	3875.5	3396	4421	3228.75	20482.5	5155	7950	3675.25	4662	5795.25	4090.25	10945	9289.5	73518.2	7930	18043.8
197	D7	11558	4518.5	41106.8	3421	4153.5	4291.75	4051.75	21419.2	4535.25	22334	3492.75	8721.5	2898	4121.25	3633.75	3070	4481.75	3316	77939	4851	14116.8	3238.5	4071.75	4370.75	3324.25	4781.25	3616.5	3887	3616.75	3705.5	3308.25	4022.5	3856.5	3267	4278.25	3249.75	111715	6160.5	8240.75	21485.8	4619.5	6998.75	58411.5	224459	86247	182934	8518.75	21435.5
198	D0	14547.5	4809.25	36963.5	3486.5	4504.5	100000	3739.5	19922	4153.75	4633.25	3633.5	3913.75	2891	3776.25	3470.75	2813.5	3884	3186.5	10681.5	4018.5	7693.5	3527.5	4274.25	60938.5	3706.75	4978.25	3837.5	3447.25	3767	3708.75	3317	4031.75	3790.5	3351.5	4075.75	3148	54168	4373	7978.5	5101.5	4707.75	9415.75	7246	9804.75	16267	29764.5	4638	5185.5
199	D0	10412.5	7339.25	85916	3558.25	4592.25	295968	4053.75	5883.5	9842.75	20406	3537.75	8463.5	2997.25	3882.25	128428	3030	15772.2	2937.5	4125.25	3927.5	3928	3220	4066	3973	3337.5	4316	3288.75	4274.25	4052.75	4234	3600	4397	4152.75	3809	4548.75	3629	8807	4681	5990.5	4194	6462	17969	4949	7896.5	18625.5	8868.5	4451.5	5341.25
200	D0	21388.5	11727	665952	3453.5	4393.25	1.7036e+06	4438.75	19505	5709	16210.2	3563.25	13442	3017.25	3911.75	8203	3421	43069.8	2974	11162.8	3821.5	9281	3501	4519.25	1.61554e+06	3957	5012.75	3806	4456.75	3808.5	3943.25	3239.5	4177.75	110502	3426.75	4038.5	3301	29654.5	5273.5	23032.8	3525.5	5238.5	79121.5	4108	6763.75	12273.5	219832	9093.5	18205.5
201	D0	12022.8	11688	772648	3646.5	5478.75	4557	4088.5	4842.5	4211.5	31898	3854	8817	3065.5	4072.75	3679	3537.5	5581	4076.75	3708	3950.5	9047	3211	4084.5	4485	3356	4389.25	3383.5	4101.25	3770	4138	3388	4312.5	3969.25	3303.75	4420.25	3431	131440	9559.75	37906	4066.5	8758.5	10889.2	4454.5	13103.8	33304.8	653770	17740.5	385350
202	D0	63734	32785	168356	3806.5	4521.75	4643.25	8253.5	277434	19179	25427.5	3412	28965.8	2995.5	3918.25	3666.25	4227	85959	3767.25	52262	4494	4424.5	3537.75	4168	4068.75	3863.25	7391.5	3945.5	3325.5	3617.5	3628	3211.75	4080.75	3790	3257	4400	3248.75	455324	17871	46412	9264	6374.5	5354.5	27599.5	202273	41352	48833.5	8781.5	7274.5
203	D0	31980	5407	184526	3906	4373.5	784254	8181.25	15491	16243	67695.5	3980.5	5062.25	4434.5	12561.8	8689.5	29705.8	34121.8	48501.5	4051.25	3759.75	3692.25	3160.5	3936.5	3749.5	3283.5	5133.25	3386.25	3434	3696.5	9201.75	3258	3996.75	4047.75	3403.5	4025	3094.75	49141.2	4877.75	7617.5	13149.5	4563.5	15549.5	30621.5	73820.8	172610	127347	5375.25	23207.2
203	D3	283324	5954.5	101825	16630.2	5070.5	472418	102153	149701	98820.8	31850	3617.5	11165	3175	4170	20407	3065.25	4976.75	3093.25	20132.8	3896.75	3722.75	4443.5	3965.5	3669.25	9273	15641.8	9726.75	3404.5	3650.75	5994.75	3250	3974.25	3801	3367.5	4247	3216.5	124448	4998.5	6755	51728	4525.5	12446.8	143270	296080	427558	336880	6249.25	8723.25
204	D0	410782	169159	183148	4796.75	5269	613365	11347.5	59533.2	19537.8	40350	3448.25	3677.75	3057.5	4484	4508	3333.25	12410.2	3539	107606	4588.5	4380.25	17786	4263.25	68908	11544.5	7068	5184.5	4129	3622.75	3771.5	3257.25	4187.75	3828.75	3383.75	4121	3307.5	430084	26218.5	11462	20929	17163	9778.25	26766.2	60539.8	61313	189878	9582.25	19117.5
204	D3	1.6876e+06	97527.5	113426	29886	5306.75	361742	119662	248136	160920	53183.8	3687	3666.5	7832.5	4141.75	4318.75	6249	29684.8	6754.5	506198	5633.25	7335.75	77629	4157.75	55940.5	49169.5	30772.5	21376	3773.5	3812.25	3914	3314.5	4040.5	3794.5	3422.25	4208.25	3248.75	971358	46497.5	32271.8	77847.2	15024.2	9134.5	95432	172595	150764	596695	14247	17212
204	D7	3083852	136121	123894	269748	6066.5	384806	642140	762208	788312	54478	3325.75	4143	34922.5	4256.25	4078.5	19402	54058.8	9346	925866	7639	7402.75	115144	4734.75	50828.5	102350	73190.2	81077	3782.5	3887	3901.25	3419.25	4028.25	3866	3466	4427.75	3188	1009990	44439.8	38655	112576	13538	9050.5	136768	274245	196671	725585	14736.2	15776.8
205	D0	15796.8	9245.25	153563	3541.25	4378	359250	3709.5	13474.5	4003.5	27684.8	3721	4149	3047.75	4418	4862.25	3141.5	11804	3070.75	3988.75	3823.5	22803	3171	4199.5	287751	3314.25	9003.25	3376.5	4236.5	3764.75	4013.75	3401.75	4032.5	3861.25	3282.25	4160.5	3196	20518.8	6655.5	8205.5	3247.5	26271.5	14720	3677.5	11712.8	8424.5	15302.8	4954.5	10043
206	D0	95353	5403.5	118722	16516.5	4303.5	226155	31597.5	33102.5	14021.5	7076.5	3432.5	4262	2961	4821.75	4080	3935.5	7078	3001.75	50736.5	4171	4303.25	4638.75	4087.5	25201.8	9192.5	18200.2	14352.8	22867.2	4544	8552.25	3636.5	4107.25	4291	3850.25	6229	4111.5	1.49728e+06	49890.5	16199.8	60207.5	5613	8824	367000	389740	337354	86652.5	9058	17072.5
206	D3	618997	6998	95660.5	209681	4567.75	179564	390315	259390	176118	5297.5	3545.25	3965	3355	4733.5	3918	4326.5	6375.5	3836	49954	4922.5	4357.5	12317.5	4142.5	21228.8	43941.5	50138.5	65761	16517	4547	7128.75	5451.75	4166.75	4212	8048	8085.25	19501.8	1.799e+06	65969.8	15315.8	109469	7440.25	11117.5	703262	889668	517978	285853	12187	27864
206	D7	962834	13976.2	83801	709590	5082.25	115147	1.56765e+06	769684	1131373	8923.25	3513	3756.5	5923	4715	3982.75	4978.5	6944	5943.75	181676	8310.25	4688.5	39774.8	4703.5	24220.2	167279	122899	306602	13527.5	4201	7324	7732.25	3961	4271.75	9721.5	11765	26872.8	1.57685e+06	55804.5	12175	94891	7030	9798	558496	820338	338214	198734	10261	28638.5
207	D0	504897	13641	148119	4243.5	4732.5	595080	65826	267311	25850.8	7174.5	3558.25	15370.5	2955	4447.75	64792.5	4646	17728.8	3430.5	110696	4668.5	5702.25	6055.75	4231	3981.5	20337.5	31835	20095.5	3431.5	3774	4125	3194	3995	20070.2	3556.25	9867.75	3189	1373911	35850	11996.5	21578	5569.5	87428	96656	279494	142996	178934	5749.75	10957.2
207	D3	1.61427e+06	31739	139315	19256	5242.75	576353	312646	851840	171628	6418.25	3643.75	10408	3100.75	4102	36073.8	5708	36612.5	3897.25	29706.5	5410	4248.5	4043	4414.5	20827.2	9407	28171.5	7668.75	16175	3659.75	3880.5	3248.5	3988.5	11800.2	3409.25	24736.8	3128.5	1.96914e+06	56023.2	11662	79590	6841.25	76765.5	239344	506669	311456	194058	6963	9098
208	D0	65582	10813	271560	12347	5164	102975	132242	312732	84159.8	32286	3812.5	42103.8	87246.8	4451	7160	181545	37794.5	485975	10995.5	3547.5	3837.25	3976	4108.75	5172	9967	19853.5	9628.25	3352.25	3624	4146.25	3270.75	3797.75	3930.75	3223.25	4435.5	5967.75	175005	6179	49437	68361.8	7681	24844.2	482501	705028	131666	139954	9312.75	77686.2
208	D3	527008	13268.5	295879	112732	5376.5	112820	810254	1.31758e+06	555950	63291.5	3729	34315	235918	4467.25	5340.5	642918	99526.2	1.64405e+06	54517.2	3963.5	3869.5	10199.2	3928.25	5120.5	40749	52623.8	34543.5	3432.5	3790.5	3945.5	3299	4240	3906.5	3415.25	4780	4121	624202	8717.5	47284.5	255061	7869.5	24797.2	523908	724809	241371	362137	11914.5	42273.5
208	D7	884238	15888	265454	288618	5392.75	96046.2	1.65544e+06	2.11418e+06	1.25918e+06	103865	3615.75	35295.5	294858	4231.5	5884.25	958194	143264	2.28152e+06	121305	4810.5	3849	24483.5	4133.5	5540.5	88790.2	106654	78384.5	3420.5	3635	3745.25	3288.75	3936.25	3819.5	3444.25	4637.25	3560.75	987614	10226	45346.8	371256	7978.5	22294	394920	672410	160806	323795	12189	19840.5
209	D0	389851	5386	136244	7527.25	4302.5	379484	21677.5	23184	21181.2	7968.5	3385.5	4292	2987	3677.75	4813.75	3321.25	9047	2995.75	39637.5	4208.75	6813.75	3629	4213.25	2546272	7106.25	15036.8	8370	4158.5	3675	4171	3150.25	4086.5	3973	3253.75	4248.75	3377.5	327656	7205	16688.2	26173	5046.25	9933	58819.5	70631	86798	112858	7562.75	16658.8
209	D3	1.87097e+06	7986.75	120012	116858	4733	297960	365096	323149	396683	11702.5	3264.5	4320.25	3172	3658.5	4739	3390.5	10101.5	3146	183468	5087.5	6416	10576.8	4168	2.40362e+06	39465.8	153042	30215	4501	3751	4094.75	3153.25	4106	3977.5	3438.75	4542.25	3328.25	679050	8811.5	11145	176753	4800.5	7588	265674	167038	450702	95912.8	8368	14627.8
210	D0	12910	6655.5	374810	3542.25	4525	4445.5	3797.5	10112.5	3883	3936.5	3440	3816.25	2910	3735.25	3485.75	3252	3368.75	2727.5	7735.25	3926.75	12896	3365	4259.75	3809.5	3473	4369.5	3334.5	3644	3653.5	4091.5	3272	4067.75	3646	3164.5	4054.5	3073.5	40115	7861.5	53997.2	3969.75	6201.25	5670.75	7278.25	19564.5	18643	57256.2	6094.75	264726
210	D3	10092.2	5989.5	293916	3546.25	4549.25	4489.5	3541.75	8513	3802.5	38228.5	3681.75	7944	2860.75	4312	6767.25	5861	13504.5	3574	5575.75	4069.5	9792	3428.75	4223.25	4042.5	3540.75	4659.5	3468	3721.5	3675	3612	3148.5	3836.5	3760.5	3433	4328.5	3130.25	24900.2	6483.75	41803.2	3887	5278	4864.5	6122.5	15892.2	14165.5	39556	7073	151120
211	D0	12873	10598	221310	3609.25	4153.5	254181	3954	11193.8	5573.5	11988	3477.25	62691	3135.5	3859.5	50323.2	3077	18324	2925.25	4872.75	3626	4507	3190	3894.5	41107	3128.75	15885.5	3221.5	4061.5	3523	3775	3200.25	3926.25	3807	3421	4111	3198.5	37122.8	8675.75	58884	3870	8268.5	14339.2	12456.2	35187.8	10556	68023.5	8487	64416.8
211	D3	87076.2	14662.5	378377	5280.25	4507	415752	20330.8	49923.2	38967.8	11226.5	3445.5	46859.2	2963.5	3938	31456.5	3024.5	17784.5	3392.5	6784.25	3495.5	4667.5	3226.5	3922.75	41770.5	4752.75	66002.5	4776.25	4232	3860.75	3862.5	3153	4020	3763.5	3166.75	4495	3257.5	270724	11156	48198	5388.25	7030.75	12775	65435.5	180968	23113.2	110255	9399	64638.2
211	D7	552323	12810.5	274242	133886	4632.25	251268	424114	410302	604686	25910.8	3446.5	50003	4940	3799.5	28075.5	11096.2	30108.2	59718.2	23913.2	3784	4564.5	7557.25	4030	38477.8	34428.5	178920	50337.2	5600.5	3620	3899	3182.5	4001.25	3691.5	3178	4726.5	3151.75	1.29998e+06	31157.8	55719.2	45825.2	8593	16058.2	284585	682439	160127	177868	12970.2	53463.5
211	DE	661976	15027.5	372231	442453	4771.75	331390	1.20858e+06	1093193	1.77415e+06	63809.5	3649.75	59989.2	10210.5	3831	30437.5	33103	42028.5	165597	56851.5	4197.25	4263.25	11675.5	4108.25	42696.5	41111.5	185629	51356.5	4265.75	3572.25	4028.25	3195.25	4045.5	3786.5	3253	4363.5	3328.5	1.22861e+06	23814.2	52544	43147.5	8517.5	15540.8	238020	675158	146190	127180	11637	56896.2
212	D0	4421.5	4024.5	4981.75	3525.25	4482.75	4513	3578.5	5059	3587.5	4097.75	3224	3809	2846.5	3940.25	3353.5	2896	4051.25	2972	5087.5	3964.75	7713	3197	4034.5	42419.2	3189.25	4600.25	3258.25	3386.5	3615	3899	3094.75	3901	3788	3326	4537.25	3257	10896	4709	6533.25	3681.75	4536.75	4792	4385.25	7837.75	8975	287827	7858.5	33680
213	D0	4808.5	4216	16521	3472.5	4169.5	4389.5	3629	5001	3488.5	64915.8	3798.25	16649.5	3122	3976	7332.5	3353	5956.5	3985.75	2.5928e+06	35540.5	7046.25	635048	6207.5	33497.8	1.60555e+06	512937	2.19819e+06	3421.25	3674.5	3729.25	3458	4065	3740.5	3388	3990.25	3347.5	44890	4625.5	52041.5	12336.8	4770.5	7392.75	21941.2	44256.2	42616.5	53808	7612.75	18815.8
213	D3	6370.5	4126.5	24262	3518.5	4604.25	5145	3751	5726.75	3773.25	70837.5	3648	17379	3063.25	3966.5	7631.25	3546.5	6932.5	4076	155432	4765.5	4239.5	5861.75	4244.5	4343.5	22133	48359.8	10151.2	3698.5	3690.5	3776.5	3232.5	4168.75	3853.5	3476.75	4191.5	3253.5	31672.5	4906	33216.8	8306.5	5771.25	7891.25	13177.8	31484	26089.5	46133.8	7494	14694.5
214	D0	13285.5	3653.25	10792	3313.75	4125.25	4383.5	4675.75	21685.2	7023.75	150533	3480.5	11432	3688.5	3982.25	3513.25	6141	17798.8	7092	45223.5	3889	3912.75	8415.75	4163	3820	24052.8	51917.5	17416.8	25160	3760.5	3666.25	3251	3985.5	3782	3399.25	6278	3357	1.34425e+06	32367	8955	11533.5	5621.5	6775.5	206418	572589	60335.8	345234	11301	34940.8
214	D3	36792	3898.75	5862.5	3625	4283.25	4544.75	6962	22223	15264	249070	3958.75	12423	5170.75	4263.25	3660.75	12305.2	29536.5	22062	211750	4968.5	3931.75	15385.5	4123.5	4210	52245.2	93253.2	39321	39141.5	3711	3856	3292	3905.75	3686	3275.75	5863	3269.25	1.14287e+06	34058	8054.25	15308.5	5962	6312	159760	525516	63727.8	532345	11077.2	25109.5
215	D0	7738	8680.25	85305	3569.5	4782	1255071	3831.5	5736.5	4398.25	108335	3528.5	3890.5	6129.75	4089	12769	9526.5	5223.5	31383.2	5217	3775.5	3825.75	3247	4154.5	302870	3494.75	5933	3278	4183	3751	3787.75	3346.25	4017	3751.75	3376.25	4245.5	3231.5	11781	4107.25	4912.5	3442.5	4630.5	37118	12843.2	22265.2	5843.5	22841.2	5803.25	55046.8
216	D0	5552.25	8781.5	30798	3569	4696.75	235499	3981.25	6328.5	4199.5	21913.5	4095.25	4677.25	3177.75	4495.5	31718.2	3368	5202.5	3180.5	363832	10989.8	11138.2	181783	5136	59185	273222	223412	540005	3413.75	3626.25	3758.75	3211.5	4027.75	3776	3262.75	4395.25	3280.75	9385	20247.5	8493.25	4566.5	4759.75	22958.8	5475.5	10779.5	12384.5	17964	4331.75	4994.75
217	D0	5897.75	5202.75	45585.2	3510	4266.75	4078.75	3460	6447	3613.5	49519.5	3713.5	4493.5	3140.5	5869.5	3620	3280.5	6632	3230.75	7759.75	4072.75	5044.5	3255.75	3979.5	4101.5	3610.75	4798.5	3660.5	3993.25	3752.75	3814	3301.75	4111	3717	3249.25	4149	3263	9557	5184.75	23942	3509.5	7569	4356	4124.5	6783	8231.75	15948.2	4745.5	6620.75
217	D3	11150.5	7621.25	137826	3226.75	4381	3917	3511.75	10108.2	3565.25	37752.2	3729	4456	3370	6115.25	3816.5	3000	6459.75	3357.75	7231.25	3853.25	5044.5	3174.75	3982.75	3932.75	3541.75	4581.25	3907	3871	3679.5	3655.25	3200.5	4216	3804.5	3482.25	4528.5	3388.75	10444	5093.5	27656	3502.5	8702.25	4673	4611	7970.75	10157	13791	4847.5	7015.5
217	D7	8639.5	6968	80261.5	3968	4611.5	4297	6712.25	85589	7205	66204.2	3516.5	4276.75	2940.5	5043.5	3779.25	3451.75	10989.5	5913.75	8928.5	4002	5213.5	20302.5	4152.25	4047.75	26879	6509	57915	4102.25	3857.75	4063.75	3294.25	4094.5	3857	3379.5	4356	3396.75	236236	6663.75	27553.2	4865.5	8751	4858.25	37783.2	27118.5	17223.2	18486.5	4928.5	6967
218	D0	55884.2	4134	13807	15675.8	4706.5	4218.5	28943.2	26771.2	88034.2	36960.2	3428.75	3984.75	3249.75	5461	3585.25	5038.25	22700	6092	66675.5	4263.5	21168.2	4024.75	4444.75	4395	13430.5	31833	9151.5	4632.25	3934.5	3626.25	3435.5	3913.25	3839.25	3476	4546.75	3439	292615	10612.8	48857.8	29853.5	10242.5	6572	98407.8	217769	128839	116360	5899.25	8026.5
218	D3	85345.8	4174.5	6189	40256.5	4342.75	4371	110788	66078	386534	33043	3662.75	3747.5	3446.5	4828.5	3690.25	4977.75	23275	8095.75	281321	6012	19253	19423.8	4403.5	4540.5	79590.5	76544.8	45511.8	5337.25	3699.5	3635.5	3242.25	4012.25	3964	3465.25	4341.25	3475.5	397659	13530.5	48183.5	36883.5	11813.5	8634.25	107758	281926	84451.5	123131	6000.5	7436.75
219	D0	10779.8	6405.5	324936	3255	4689.5	4336	3439.75	4975.5	14378.8	26143.5	3541.5	4166	3346	3461.75	3877	3231.5	4443.5	3012.5	3542.75	3540.5	3856.25	3192.5	4022.5	4094.5	3530.75	4263.5	3272.75	3949.25	3754.5	3866	3302	3948.75	3871.25	3504	4508.5	3287	32332	6387	179243	3441.75	6127.25	5498	4680	7181.5	24449.5	97941	7978	15130.2
220	D0	19192.5	6971.5	112626	3996	4721.5	510390	6118.5	25063.5	10063	32337.5	3523.25	7154	3014	3869	54655.5	3549	11740.8	3106.5	19042	3947	3939.25	3382.5	4144.5	103359	3579.5	8889.75	3410.75	3499.75	3587.25	3821.25	3280.5	3753.75	3636.25	3189	4169	3131.5	75096	9813	15343	34939	13742.5	8477	38619	35894.5	122606	192882	15085.8	45831.2
221	D0	5521.5	6554.75	263234	3325.75	11511	36905	3940.25	10315.5	4143	20836	3684.5	25757.5	2937.5	3969.25	4238.5	3241.75	9077.5	3103.5	3716	3685.75	3896.25	3060	4055.25	4490.75	3306.75	4609	3249.75	3797.5	3718	3765.25	3319	4102.5	3824.75	3358.5	4228.25	3289.25	76761	7397	24446	4512.25	99452.8	6788.5	6608	12689.8	12398	22085.2	4243.75	6497
221	D3	5940	8183	325675	3607	13171	51978	4164.5	13387	4552.5	20115	3581.5	24064.2	3130.5	4074	4256.25	3174.25	8941.25	3224.75	12268	3843.5	5086	3376.5	4080	3925.25	3926.25	7639	3902.75	3437.25	3588	3778	3196.5	4073	3827.75	3396.5	3846.5	3262.75	65913	6728	21887	3754	83660	6783.5	4628.75	10316	10167.5	18399	4253	6296.25
221	D7	7083	7036.5	251872	8442.5	9820.75	36662	23511.5	149931	90582.8	18666.5	3657.75	27824.5	3171.25	4073.5	4373	3305.5	13291.5	5697.75	256321	8332.5	9303.75	182188	4470	41076	274655	183651	702186	3238.75	3615.25	3920.75	3307.25	4088	3714	3345.75	5030.75	3314	817682	9664	27163	69672.5	48255.8	7104.75	142682	137384	207540	55077.2	4880.5	7462
221	DE	5468.25	6793	188180	3600	7859.5	27230.5	4088.5	9193	4371.25	14998.5	3708	30214.2	3096.25	4215.25	4273	3341.25	9295.5	3237.5	4076.5	4000	28872.8	3225.25	4873	4492.75	3372.25	8180.5	3363	3476	3712.25	3808.75	3251.75	3863.5	3817.75	3177	4166	3160.5	79288	6931	22261.5	3862.5	92513	7104	5109.75	11231.8	11490	23066.5	4141.25	6843.5
222	D0	6626.5	4855.5	21860.5	3419.25	6162.25	155332	4291.5	29227.8	4279	9860	3076.5	4112	3015	3430.25	4465	3006.25	5508.75	3181	4162	3860.75	4195.25	5098.5	4203	192558	4609.5	12418.2	12571.5	4031.75	3714	3842.5	3256.25	4091.5	3828.5	3294	4617	3219	192104	6404.5	16222.8	4635.75	5625.5	24240	57594	93563.5	19690.5	18446.2	4898	9608
222	D3	62712.8	5946.25	29110.8	5092.5	6948	211126	18386	200852	26043.5	11459	3398.75	3403.75	3027.75	3663	4347.5	3266	5977	3025.75	6549.25	3769.75	4011	16489	4252.5	225229	14358.2	14094	48611	3810.5	3727.25	3670	3300	4114.5	3779.75	3351.75	4480	3289.75	1.11818e+06	8572.25	17190	12507.5	10182.5	30276.2	243943	241278	67185.5	26750	7358	20121.5
222	D7	937354	18074	34676.8	65346	7129.25	288040	204002	762978	318984	30793.5	3476.25	3755.5	3228	3917.75	4427.5	3465.5	6902.25	4024.5	40800.2	4165	3964	145446	4032.5	277485	188506	29995.8	598144	3715.5	3749.5	3878	3227.75	4314.5	3884.5	3521.5	4389	3224.25	1.36212e+06	22940.2	20974.8	357157	16626	36474.5	547539	407079	492338	81178	12993.5	58615.2
222	DE	491758	15308	26804.2	80198.8	6872.5	217612	186956	416507	263170	39433	3496.5	3919.75	3085.75	6265.75	4134.5	3792.5	7846.5	8049.25	164722	6284.5	4419.5	137092	4328	218040	190445	83887.5	642252	3823	3840.25	3832	3125	4247.5	4010	3478.25	4301.5	3362	567644	11517.8	19017.8	240076	9359.5	33719.5	231394	168284	355994	60394	6000.75	10483.8
223	D0	10536.5	5663	294438	3894.75	4889.5	137516	5394.5	48619.5	6423.25	10384.8	3620.5	8635.5	2895	3993.75	4034.5	2987	4296.5	3338.5	4498.75	4093	4452.75	3355	4387	214038	4174.75	62932	3825.5	4223.5	3870.25	4214	3311	4097.5	3922	3435.25	4374	3337	16121	3965	13121	5131.25	5251.75	5037.75	6956.25	12455.5	19637.5	40655	4897.75	18760.5
223	D3	332250	6401	215774	53227.5	4731	82870	174932	421447	210698	15737	3557	6784.75	2906.5	3795	3780.5	3208.5	4808.5	3099.5	138316	4750.5	4708	11884	4265.75	256451	54408	302371	38391	3813	3841.5	4748.5	3467.5	4103.25	3845.5	3398.25	4648.75	3369.5	276871	7329	14654	41275.5	9119.5	5402.5	67904.5	61023.2	140885	303778	9643	14097
224	D0	268900	10005.2	138194	27331.5	4832.25	859250	149102	358343	246236	6663.5	3643	6835.25	3451.25	4247.5	120516	4072	8797	9027.5	5966.25	3801	4644.5	3221	4022.5	693328	3333.5	4562.5	3204	3308.5	3941.25	3771.25	3207.75	4110.5	3948	3410.75	4189.75	3441.25	1.69133e+06	20954.2	38444	177426	18320	31258.5	739226	977607	570839	129508	36621.5	28762.2
224	D3	635074	10576.2	132458	160120	4315.5	819408	647446	752212	902828	193430	4296	5643	4737.5	4730.5	48620	13529.5	24517.8	24443.8	194168	5672.5	4638.75	12946	4207.25	4414	56125.5	610007	70960.5	3462.5	3610	3737.25	3221	4079.5	3831	3335.75	4330	3249	1.68203e+06	26901.5	36578	221724	30394.8	23971	843872	1.2171e+06	728440	254636	98014.8	24963
224	D7	1.30113e+06	13595	83974.8	381980	4754.25	471634	1364778	1.09091e+06	1.43501e+06	10500.2	3366.5	5122.75	8411.75	4455.5	73903.5	18290.5	27827	75795	435721	11779	11656.5	57545.5	4446.5	4953.5	128090	50615.5	197883	3239	3633	3722.5	3208.75	3959.75	3888.75	3264.5	4279.25	3157.5	1.6137e+06	28155	43366	91010.8	32910.8	27780	718524	1.14471e+06	400308	1.04677e+06	124460	25105.8
225	D0	14016.5	9435.25	240564	3890.75	5658.5	760024	7104.5	98176	8117.5	13534.2	3368.75	24955	2993	3980.25	5439.5	3236.75	21111	3261.25	3749.25	4108	4216.75	3316.5	4353.75	166050	3368	29194.5	3715.25	4228	3827.25	4056.75	3403	4227.5	4076.75	3481	4570	3244.75	372434	6842	20828	49540.2	7707.25	10916	117221	115103	178222	1.23135e+06	15568.8	16650.5
225	D3	204077	8370.75	163652	10638.2	5406.5	552374	78399.5	235076	78811.2	18456.8	3836.75	22946	3024	4389	4844.25	3709.75	18724.5	4689.25	16327.5	4025.75	4023.5	3531.5	4396.5	108109	4227.75	47040.2	5166	4022.25	3932.5	3977	3083	4358.5	3933.5	3212.25	4516	3190.5	780722	12735.8	22351	115417	6915.5	10946.5	208114	168626	428726	965038	12659.5	13669.5
226	D0	4480.5	3843.25	4344.5	3462	4477	4782.5	3537	5004.25	3531.5	10570.5	3628.75	5091	3063.25	3907.5	6955.25	3838.5	8732	3492.75	671881	7584.25	4944.75	20799	4399	4771.75	101654	1.18941e+06	141392	7766.5	3870	3658	3230.5	4084	3758.75	3388	4127	3143.5	11724.8	6003.75	12977	5265	4412.75	4781	30689.2	60464.5	20367.2	48480	6113.5	8026
226	D3	4275.25	3921	4172.5	3465.25	4198.5	4188.5	3475.5	9544.5	3607	11698.5	3430.25	4193	3062	4119.5	3965.25	4168	10436.5	4515.5	313274	6203.25	5987.5	51883.2	4257.5	1370961	144082	198667	180193	62933.2	3730.75	3540.5	3375	3830.25	3824.25	3294.25	4153	3303.25	40856	5908.5	10987.5	11671.5	4466	4612.25	112232	132592	53031.8	125536	5789.5	8759.5
227	D0	116307	5136.25	134003	4186.5	4350.5	210444	109100	206237	17806.5	28488	3399.75	61890	3038	4455.25	4430.75	3251.75	10475	3043.75	56501	4217.5	9306.75	4013.25	4216.5	48164.2	10562.2	28464.8	21185	4130.25	4102.5	50829	3291.25	4171.5	3981	3425	4679.75	3434.25	101388	5815	5392.25	19768.2	4582.25	7382.25	43630	48006	35265	48138.5	6486.5	7374.5
228	D0	5205.75	5786	55052.2	3668.5	4454.5	452516	4052.75	14928.2	3930	149740	3643.75	29279.2	3299.25	4218.5	3778.25	3478.75	7217.25	5992	9993	3736.5	23506.2	3430.75	6587.75	518615	4501	48928.2	4283.5	3403.25	3726.75	3785	3250.25	4188.5	3805.75	3412	5037	3252	59813	6221.75	34414.5	6228.75	7648.5	23785.2	8899.5	19513.5	23384	80042	10677.5	9031
228	D3	9907.5	6005.5	64074.5	10388.2	4554.5	484324	18172.8	39809	22548	31421.8	3394.75	9630	2999	4118	3489.5	3152	3977.5	2957	14213.5	3764.5	27333	3629.5	7622.25	555185	12076	142657	16810.5	3346.25	3637	3780.75	3283	3957.5	3820.75	3298	4844.25	3296	88833	6677.25	39875.5	26575	8109.5	28198	44283.8	46646.2	80998.8	123586	12517.5	8855.75
229	D0	3886	3909	5409.25	3261.5	4370	4240	3414	4901.75	3346.75	85930	3510	7148	3342.25	3807.5	35750.2	4514.5	18573.5	6363.75	5085	3973	9301.25	3358.5	4271.5	4450	9465.25	88945.5	3721.25	3753.25	3874.25	3913	3179.75	4144	3740.5	3348.25	4349.5	3389	44145.5	5425.25	14763.8	8503.5	5082.75	5466.25	12001	18076.8	24808.8	70178.5	5923.5	7501.5
230	D0	204662	5014.25	53121	28546.5	4311	134836	1009951	743066	253426	161970	3992.25	7089.25	2941.5	3775.5	86342.5	4918.25	50553	7936.75	180520	7639.5	5488.5	7508.5	4084.75	23223.2	19305.5	32101.8	22767	3223.5	3499.5	3696.5	3178	3969	3673	3178.5	4169.5	3223.5	647228	9267.25	9545.25	161168	5164	7037.75	181896	81535.2	386354	1.33034e+06	58497	19728.2
230	D3	421788	7310.75	47820.8	95682	4698	94027.8	1.15176e+06	760082	462228	6686.25	3336.5	8807.75	5388.5	4078.25	189000	10672	18917	34514.5	368344	12846.5	5828.5	16359.8	4617.5	18118.8	49539.5	53804	66620.5	3206.5	3641.75	3482.25	3282.75	4044.75	3723	3375	4153.25	3153	593678	10320	8406	154841	4768	6804	193794	78376	426231	1730124	50516	15135.8
231	D0	1418782	20690.8	49640	389902	4650.75	5671.75	1.73423e+06	1.60889e+06	1.05593e+06	23885	3514	3707.25	3477.25	4856.5	3728.25	3994.75	8497	4958.5	626840	11709.2	4910	49090.2	4973.5	4971.75	99931.8	68152.5	118882	4366.5	3673.25	3667	3354.25	3941	3676.25	3456.75	4260	3305.75	1107509	10026	15171	65248.8	4287.25	5299	289734	375206	411420	382739	10543.5	35002.8
232	D0	16354.2	6147.5	170944	3571.5	5007.5	560678	4041.5	5582.25	66214.5	8344.5	3548.75	5054.75	2852.5	5540.5	4934.75	3151	6001	3211.5	5902.5	4118.5	4529.25	3461	4521.5	465696	3714.5	6778	4507	3944.25	3856	3687.5	3259.5	4039.75	3985	3459.75	4337.5	3146.25	77674.2	8122.25	60864.5	4375.5	16832.5	7523.75	4552	8430.5	15974.5	229188	14478.5	51057
233	D0	7402	4455.25	83277.2	3375.5	4639.5	4487.5	3591.75	5211.75	3702.75	279755	4026.25	7161.5	4760.75	3930	20600	39823.2	90532.8	46665	6073.5	3968.25	6360.75	3139.25	3975.25	4055.5	3300.25	3947.75	3528.5	3513.25	3658	3690.75	3220.75	4008.25	3746	3386	4149.5	3177.25	23348.5	4902	13747.8	3417	4328.25	4933.25	4235.25	10942.8	8407.5	46525.5	5310.25	209272
233	D3	10282.8	5093.75	120160	3594.25	4481.5	4777	3936	6657.5	3979	6818.5	3466	8963	3009.25	4183	29995.8	3202.5	4847	2926	6475.5	4139.25	7168.5	3129.5	4139.5	3590	3398.5	4780.5	3539.5	3767.25	3593	3851	3252.5	3905.5	3959.5	3459	4371.5	3392	34386.2	5361.5	17333.8	6132.5	4680.75	4972	7215	14305	16287	78903.2	5859.5	402175
234	D0	8580.25	7622.75	434868	3955	4792.5	481562	4350.75	11367	7172	46653.2	3576	57836.5	3089.5	3960	33481.8	3233.25	11526.5	2997.5	10283.8	3957.75	10526.8	3110	4230	8142.25	3364	5565.75	3281.75	3525	3674.5	12748	3152.5	3901.25	3729.5	3256.5	4228.5	3285	10194.5	7083	15089.5	5174	7065	22149.5	11076	12522.2	9914	56699	5992.25	30170.8
235	D0	1180875	13005	514319	343246	4672.75	791678	1.44971e+06	1.61793e+06	1.38862e+06	8663.75	3474	5676.75	3083.5	4445.25	41190.5	3541	6885	3148	178240	4849.25	5638.5	31119	4232.5	1260918	87893	163446	115599	6048.75	3749.25	4514	3269.5	4046.5	4297	3487.25	4766.75	4131.5	103068	11992.8	97104.2	46017.8	23091.8	29092.5	630277	817728	331994	722969	19752.5	49663.2
235	D3	1308876	15930.2	499685	533814	4741.5	806194	1.82799e+06	1.82234e+06	1.78058e+06	12733.5	3651.75	4443.75	3076.5	3781.5	3739.75	5136	13801.5	5628	341290	6455.75	6227.5	49999.5	4295.5	1.44688e+06	151040	213528	192486	7835	3740	4517	3190.75	4165.25	4454.5	3767	4921.5	5280.5	102564	10789	107864	59802.2	28271.2	28586.5	581679	801503	300262	646326	21239.5	41960.8
236	D0	4.84313e+06	147081	109176	23940.5	9474.75	118934	97924.5	212926	114480	262300	3832.75	6087.25	13215.8	4381.5	4926.75	72118	181917	240546	63708.5	5099.25	7048	4342	4319.5	145751	20681.2	115894	15563.5	3897.5	3781.5	3749.5	3276	4050	4864.5	3408	4844	3207	964678	10705	21614.5	19482.8	5348	12762	222536	53658.5	49250.8	343048	14962.5	5706.25
236	D3	5.31088e+06	181882	116476	143679	13232.5	131688	466948	567100	483584	8057.5	3433	7710	3016	3920.75	226110	3324	16511.2	3189.5	137541	8011	7589.25	28937.5	4617.5	187694	122260	305560	137724	4558.5	3839.75	3956	3252.75	4120.5	4918.75	3481	8264	4952.5	954774	11685	22792	23586.2	6077.5	15462.5	246603	95319.5	119497	385680	16220.5	6287.25
236	D7	5.18347e+06	164006	128227	373480	10743	131316	1.12485e+06	1.06687e+06	1.3624e+06	16162	3395	29944	3148	4066.75	4182	3504.75	15154	6677	158088	8626	7067.75	49600	4549	135782	198987	480329	234203	6272.25	3686.5	3804.25	3327.75	3954	4419.5	4296.25	18024.5	9805.5	869489	10878.5	27839.8	31265.2	5846	15094.2	212753	126135	145164	358115	14140.8	5984
237	D0	30734	5425	84636.5	3939.5	6242	226790	23401	119345	9418.5	28241.8	3381.5	4445.75	4808	3947.25	4436.5	16729	61429.8	46079.8	144130	4890.25	12613	3884	4356.25	188559	9574.5	85170.2	6945	4181.5	3749	3664.5	3338.25	4179.5	3875	3347	4410.25	3168.25	39429.5	7971.75	130658	7000.5	5751.75	6873.5	24006.8	53726.5	28984.5	94524.5	7398	13553
238	D0	4487.75	4119	15189.8	3311.25	4152	4504.5	3779	5182.75	4033	12395.2	3372	25813	2935	5582.25	3521.5	3043	6668	2948.5	5100.5	4986.5	9439.5	3315.5	4144	4118.75	3694.5	5447.75	6827.5	3362	3800	3693.5	3204.5	4098.5	3798	3395	4552	3277.5	34731	5304	28534.2	3567.5	4802.75	4206.75	3583	8139.25	9896.75	17765	4080.5	12480.5
238	D3	4497.75	3989.25	8783	3521	4608.75	4526.5	3676.75	5168	4359.5	11414.8	3282.25	23884.2	2958	5656.75	3600	3136	6574.5	2811.75	4883.5	4732.5	8617.5	3239.5	4240.25	4255.25	3975.5	5287	6548.5	3736	3488.75	3676.5	3154.75	3889.75	3848.25	3055	4072.25	3151	28455.5	5356.25	26540.8	3655.25	4850.75	4318	3644	7577.25	9112.5	15579.5	3826.5	11567
238	D7	5699.25	4051.5	10814	3784.25	4556	4818	4369.5	6154	4822.5	13563.5	3214	33065.5	2739.5	5916.75	3562.5	2842.5	7380.5	2961.75	4800	5033.5	10608.5	3491.5	4243	4391	4380	7952.75	9160	3212.5	3569	3754	3205	4134.5	3653	3287.75	3999	3150	30012	5121	30393	4358.5	4684	4435.5	6189.25	14607.8	14283.5	17595.2	3899.5	12386.8
239	D0	4811.75	3776.25	21359.5	3375.75	4298	47346	3503.5	4712.25	3392	60474	3543.5	5879.5	2964.25	4366.25	5772.5	3679.5	5333.5	3267	6725.25	4918.75	3857.75	3370.25	4321	747286	3493.5	4941.75	3449.25	4051.75	3743.5	3723.25	3373.75	3970	3839	3233.5	4111.25	3262.75	134875	5077.75	40969.5	3423.5	4488.25	97402.5	4771.5	13425.8	9587	35321.8	13635.8	134845
239	D3	4165.25	4026.5	17169.8	3461	4540.75	44362.5	3540.25	4441	3444.5	43061.5	3399	5610.5	2956.25	3909.25	5812	3229.5	5459.5	2986	7258.5	4445.75	4027.25	3184.5	4243.5	728215	3688	5087	3373.5	4139.5	3838.75	3667	3285.25	3985	3829.5	3404	4161	3264	439094	7112.25	50767.8	4191.25	4722.25	113641	12793.5	44256.8	22804.5	72907	14058.2	153004
239	D7	50400.8	4057.25	27558	3644.75	4409.5	68045.5	29589	36663.5	39518.8	111778	3647.5	5411.5	3833.75	4115.5	4976.25	137886	269212	9728.5	63548.8	6226.75	4445.25	10619.5	4437	822611	35408.5	59553.8	28745.8	4034	3841.75	3788.75	3295.75	4090.5	3880	3365.5	4517	3331.25	1.19067e+06	22775.5	40693.5	41456.5	5092.25	99460	195446	302244	171118	912827	31369.8	119902
240	D0	9593.75	7017	275070	3645.5	4599	437405	4032.75	6448.5	3909.25	9597.25	3243.75	4404	3012	3876	6205	3136	4536.25	3025.25	3426.25	3775.5	5151	3197.5	3978	16127.5	3418	4429.5	3187.5	3967.25	3738	3868.75	3285	3871.5	3946	3531	4157	3408	22819	6500	112011	3495.5	4402.5	31383	5036.5	16095	12047.5	65396	5237.75	34989.5
241	D0	21767	7600	94936.5	3726.5	4361.5	4545.5	20429	83853.5	21876.5	16803.2	3789.5	11345.8	3277	4600	4056.5	3574.25	9764	4295.5	7903.75	4184.5	7579.5	5009.25	4052.5	4060.5	27511.5	64907.2	8428	3747.75	3958	5305	3459.75	4020.75	3813.75	3495.5	4512	3246.5	28515.8	4802	6632.5	10001.2	5114	4975	17288.2	17307	30234.5	171269	7952.75	21608
241	D3	170441	7849.25	77698.8	12722	4585.75	4967	138253	333772	139999	25400.5	3638	8448.25	3274	4093.5	3843.5	5124.5	21225.8	15771.5	4404	4042.25	21519.8	3175.25	4138.75	55263	3290.75	4546	3543.5	3232.5	3523.75	4594.75	3195	4002	3745.25	3377	4325.5	3164	150507	4932.5	6496	35502	4870	5095.5	65093.8	42898	114420	336568	10817.8	16392.5
241	D7	1995029	21307.8	80886.8	290130	4935.75	6870	1188167	1.14055e+06	1379868	159817	4141.25	8123.75	6222	4430.5	3899.25	23349.5	49409	85088.8	17671.5	4093	6941.5	11891.8	4111	3946	76526	148128	21913.2	3673	3749.75	4451	3121.75	4061.25	3832	3412.5	4102	3271	363670	7408.25	7590	63622.2	5740	4877.5	117765	74003	175320	1.43265e+06	19811	17477
242	D0	16575	9124.25	304614	3926	5406.75	1.27307e+06	14987.5	78181	15506.5	45732	3748	4736.5	3345.5	5066.5	5801	12696.2	13022	3702	12486	4583.5	7199	3523.25	4585.75	496926	5237.5	11380.8	4136	4103	3833.5	4173.5	3370.75	3995	3918.75	3447.5	4529	3318.75	11193	4542.25	27757.5	6523.75	6428.5	23109.2	21748.5	30098.2	23769.5	15937.8	4716.5	8689
242	D3	167288	8077.5	160456	7813	4940.75	734678	55091.5	251362	60697.2	103656	3523	4655.5	3739	5188.75	5642.5	37332.8	44135.2	7357.75	62926.5	4632	8358	4874	4374.5	611226	17514.2	45789	8982.25	4076.75	3943	4381.5	3362	4075	4061	3266.5	4416.75	3365.5	141207	5361.5	41595.5	27978.8	7147.5	29810	141138	112930	123838	128336	7600.5	12508.5
242	D7	2284141	19397.8	190718	147186	5678	865623	562506	1.10216e+06	681763	265446	3932	4853.5	5233.25	5730.25	5185.75	64280	62284	16259.5	426515	7582.5	9359.25	25496	4568.5	673268	106970	174102	58399.5	4501	3550.25	4410	3354.75	4114	3895.75	3311.25	4154	3434.5	461840	7708	65071.2	233944	7330.75	25124.5	432767	260617	487882	507496	12651	10081
243	D0	170608	7666.5	64588.5	5749	6228	343501	69339	822118	18351	42372.5	3447	4056.5	2941.5	5318.5	4471.5	3680.75	15106	3363.75	856606	10077.8	11240.2	6667	17327.8	174924	19199	35212	21752.5	5016	3621.75	3763	3351	4035.25	3726.25	3374	4660.5	3336.75	673067	9921.5	10168	19073	4761	9923.5	33481	36692.2	71190	161820	8143.75	9072
244	D0	635334	11481.5	74111.2	248126	4654.75	403016	682831	240788	726660	325304	3940.5	4144.75	18183.8	3877	13380.8	54601.2	5855.75	210880	428732	12409.8	4985.5	43894.8	4615.25	1.5428e+06	667679	718768	212965	4200.25	3925.5	4016.5	3685	4266.75	4201.75	3502	4796	3544.5	516606	13006	30031.8	67365	4824.25	48924.8	269142	641602	213412	851001	57885.5	6014
244	D3	340011	8614.5	44957.5	177023	4476.25	222040	464328	178406	525096	420385	3969.5	4456.75	17019	4070	13792.8	38903.2	5986.75	187788	452931	13176.2	5064.25	51893.5	5001.5	1.7737e+06	654916	718966	235421	4126.5	3879	3766	3536.75	4043.75	4023	3307.5	4163.25	3282.5	443712	11261.2	34268	58349.5	4632.75	52517	226593	561148	179742	828244	60348.5	6308.75
244	D7	584511	9405	92158.2	299606	4527.75	481216	822154	394132	1.01833e+06	554794	3954	4284.25	12642.5	3916	10528.2	25642	6777	146212	364248	9859.5	4241.75	44039	4542.5	1.64626e+06	545528	682004	216199	4136	3740.75	3932.5	3471	4321	4012	3422	4522.25	3270	336575	8481.25	35702.5	48047.5	4893.5	58150	171228	371980	124153	864340	53720.2	7374.5
245	D0	25795.8	5014	231222	3695.5	5079.5	194234	4364	7921.5	5410.75	12462.5	3220.75	18459.2	2868	4270.5	6689.25	2965	5483	2921	7543.5	3848	4803	3325	4155.75	59462.8	3343.5	4260.5	3381.75	3108.5	3555.5	3544.75	3220.25	3891.5	3693	3333	4599.25	3068.75	52966.8	10448	52907.8	8108	7027.75	7473	11193.5	17872.5	22253	165242	7785.25	19437.2
246	D0	16225.8	8223	108087	3677.25	4782.5	365052	3687	5737	5466	8024.5	3536.5	3717	3024.25	4745.5	4564.75	3269.5	4839.25	3017	4948.5	3853	4181.5	3330	4029.75	5804.5	3429	5588.25	3354.5	4334.75	3682.5	3802	3368	3967.75	3843	3388	4499.5	3259	8662.75	4359.75	6580.25	3653.75	6261.5	14013.5	4161.75	10207.8	5367	67853.2	9102.5	27503.5
247	D0	27468.2	4757	32575	3395	5084.5	292654	3907	5379.75	6677.5	64644.8	3812.25	4019.75	2888.75	5502.5	3980.75	3686.25	8379.5	3155.75	5356	3813	3895.5	3285.75	4108	49296.2	3284.5	4342.5	3242.5	12223.5	3753	3964.5	3262.75	4009.75	3889.75	3405.25	4504.5	3571.75	24989	4334	4761.75	3592	4609	5929.5	3522	6612.25	12533.5	16969.5	5583	13258
248	D0	5052.25	7510.5	143640	3480.5	4623.75	293485	3656	5020.5	3688	12940.8	3677.5	12811.8	3044.5	5111.25	19009.5	3268.25	5209.5	3390.75	8641.5	3840.25	3916	3211.5	3947	14595	3439.5	5209.25	3296.25	3611.5	3721.5	4364	3214	3916.5	3850.5	3376.75	4340.25	3349.5	26412.5	5458.5	15158	3961.25	4927	9651.25	4958.25	11914.8	13765.8	106018	7361	19594
249	D0	91639	5668.75	33760	4636	5141	1554502	13299	411469	19159.5	13517.5	3256.25	4349.5	2858.5	3980.5	197951	3108	23380.2	3072.75	8515	4044	4047	3440.5	4234.5	97734.5	4108.75	12029.2	4657.5	3339	3651.25	3683	3164.25	3927.25	3770.5	3319.25	4046.5	3229.5	72882	11307.2	6778	8398.5	7871.75	8444	29119.2	52066.8	30231.5	104169	7555.25	15889.2
249	D3	1.72888e+06	15296	40308.8	55076.5	5383.5	1755935	131006	808618	206072	82112.5	3279	4388.5	3624.5	3986.5	172410	4570.5	24805	11590.2	124375	4576.75	3961.25	6809.25	4447	114188	18093	45417	31508	3428	3497.5	3668.5	3139.5	4104	4125.75	3372.75	4580.75	3159.25	515962	23419.5	6785	32344.5	9803	9755.25	112647	113111	114707	141094	8223.75	17734
250	D0	188096	7738	672044	11487.5	4057.25	214878	122040	281184	87876	190217	3394.5	58305.5	3209.5	4078.5	16515.5	4240.5	7686	6067.5	83733	3946	31232.2	3379.75	4203	12584	7957	85029.8	6185	3345	3454	4104.75	3111	3953.5	3829.75	3261.25	4712.5	3103.5	59744	17883.5	30354.2	23443.5	5351	14900	576321	427956	81938	51176.2	6883	29836.8
250	D3	2.86801e+06	14048.5	581638	170439	4713.25	123886	757326	901314	674794	388240	3887.5	53882	7055.25	4112.5	10906	18548.2	19482.2	119430	563712	5693.75	32298	16337.5	4393.5	14544.5	67343.8	322296	71586.5	17463.8	3670.75	3877	3094.75	4038.5	3731.25	3195	4036.25	3198.25	140456	19655	29932	70888.2	6664.25	17186.8	754340	798064	190282	233763	7337.25	14079.8
250	D7	4.4911e+06	53841.5	756604	1.00922e+06	5908	236023	2.71458e+06	2.09069e+06	2.94857e+06	605326	3747.75	33067	14592.8	4121.25	6165.75	37693	32323.8	198893	1141400	8953.5	27937	51069.5	4978.75	14191	140747	374074	192856	34316.5	3786.5	4200.5	3228.25	4064.75	3840	3504.75	4362.5	4327.5	141035	17246.5	31600	79148	8468.25	21248	694414	757678	166344	335094	6770.5	11251.5
251	D0	36116.5	6377.25	199436	3495	4278.75	610400	13275.8	20223	6129.5	21185.2	3275	5730	2891.5	4138.5	5782.5	3171	16843.2	3196	6682.5	3835.5	15465.2	3284	4590.75	1.7472e+06	5472.5	8439	3688.75	5464.75	3900	4174.5	3119	4046.5	131112	3158.5	4318.75	3433.5	30345	6062.25	112508	3944.5	4780.75	9160.25	50428	195819	14188	115358	6513	7100.75
251	D3	482155	8752	181940	4399.75	4537.75	534921	69998.5	94840.5	21984	39761.2	3725.75	5536.75	2959	3894	6039.75	3547.25	84944	3470	38866.2	4270	18327	3424.5	4449.5	1755470	29118	29042.8	4209.5	9161	4016	4196	3233.5	4124.5	134780	3496.25	4770.25	3512.25	292962	10263.5	133001	17185.5	5599.25	10475	356215	648562	69681.8	853622	35179.8	6807.75
251	D7	1.69427e+06	24435.2	134814	85532.8	4980.5	376470	572690	550662	309256	36341.8	4150.75	5060.75	4176.5	3895.25	5184	13156.2	364290	7146.5	122632	5233	18775.8	16159.5	4417	1.47892e+06	151326	122516	78725.5	11914.5	4502.5	4075.5	3255.75	3935.25	102590	4061	7525.75	5369	513143	18985.2	110547	128870	11761.5	9441.5	631222	837045	377334	1.59893e+06	55677	6780.25
251	DE	2.65656e+06	30191.5	341646	525368	5254.25	691482	2373109	1.8974e+06	1.58165e+06	135326	4001.75	5270.5	6026.5	4182.5	5500	38810.5	415760	12449	753383	7458.5	11137.8	115760	4670	1.73153e+06	447036	557618	441504	31349.5	3962.5	4527.25	4113	4124.5	141894	9433.75	17504.5	18825	477626	14317.8	111539	68185.8	15180.5	14593.2	434060	649657	215688	918869	30802	8060.5
252	D0	5585.75	4239.75	5968	3693	4693	81700	3941.25	5918.5	4200.25	44164	4215.75	10251	2903.5	5966	200461	3363	10458.2	3112.25	12745	4043.25	3880	3293.25	4000.5	677946	3185.75	4748.5	3368.5	3477.75	3731.5	3606.5	3142.25	3962	4177	3236	4097.75	3089.5	8123.25	4850	60034.8	3913.75	4473	69288.8	4768	9400.75	7110.75	27511	5099.5	25068.5
253	D0	224918	8249.5	162376	3885.25	4345.75	85396.2	5795.5	26854.5	7107	42538.2	3938.25	32054.5	4179.25	4167	76643.2	12984	41321.5	19795.2	6690.75	5156.5	4504.5	3975.5	4288	18005.5	4492	12412.5	5036.5	3423.5	3752	3652.5	3252.25	4100.5	3841.5	3272	4151	3268.5	130438	8695.75	7689	17319.8	6273	8035.5	38530.5	103082	107276	263063	6602.5	34624.5
253	D3	2.04814e+06	38515.5	213555	10428.2	5536.25	117387	48994.5	171232	51699	6536.75	3532.5	8793	2956.5	4090	38382.5	5500.25	41608.5	3923.5	28726	5149.25	4064.75	4009.75	4325	20915.5	9365.25	27463.2	7496.5	4537.75	3738.75	3778.5	3270.25	3950	3673	3364.25	4269	3367.5	1099839	28669	9807.5	44567	8997.25	11131.5	128858	325480	339462	564920	7727.5	33124.8
254	D0	9878.5	5912	105640	3603.5	4609.25	198004	9462.5	27865.5	13164.5	21996.2	3466.75	33408	2915	4153.75	4162.75	3091.25	8586	3057.5	4180.5	3702.5	28593.8	3111.75	4771.25	4423.75	3422.5	8106.5	3286	3587	3711.5	3863	3246.5	4066.25	3776	3286.5	6302	3172.25	13751.5	4785.5	32225.5	6145.25	5777	9056.25	18651.8	33241	22569.5	949410	6631	15755
254	D3	8911	5226	98386.8	3576.5	4393.5	174510	91898.8	138267	13544.8	3457.75	3189.75	3647.25	2872	3973	3600.75	3256	3956.5	2926.5	4340.5	3742.75	32498.5	3276.5	4890.25	4544	4928.25	22995.5	3724	3537.5	3698.5	3783.25	3312.5	4064.5	3758.75	3308.75	6417	3185.75	23014.2	4998.25	37735.8	14005.5	5841.25	9217.75	71904	87273.5	89483	1733538	6774.25	14421.5
254	D7	51255	5597.25	76163.5	14091.5	4274	130623	489308	596876	90725.2	9538.5	3641.75	11600.8	5141.5	4052.5	40264	66320	6352.5	2976.75	20277.5	4192	20637.5	5470.5	4628.5	4384.5	25890.2	96581	9116	3644.75	3744.25	3708.25	3309.75	3980	3704.75	3484	5557.5	3208	268916	10278.5	31702.2	18779.8	5944	8681	108420	155333	179678	1489132	13268.5	11544.2
255	D0	4773.75	3841.25	5012	3198.25	4249.25	17042.8	3367	4474	3795.5	17620	3472.25	9899.25	3153.75	3830.5	34879.5	3273.5	4145.5	3084.5	16887.8	3604.5	3717	2996.5	3929.75	4064	3431.75	4339.5	3206	3521.5	3587.75	3778	3091.75	4032.5	3826	3171.25	4236.25	3148.25	14207	4543.5	7515.5	3645.75	4499	4961.25	5068	6266.5	9005.75	76808.5	6590.25	10816.5
255	D3	4776.75	3921	5850	3527.75	4421.25	22196.5	3842.75	4942	4020.5	16583.8	3359	9153	2862.25	3840	36861.2	2810	4404.75	2925.25	19685.5	3544.5	3448.5	2864.5	3903.25	3875.75	3243.75	4463	3289.75	3341.5	3500	3735	3100.75	4075	3766.5	3265	4053.25	3210.5	17384.8	4902	8099.25	3695.25	4748.5	5226.25	5044.5	6627.25	9318.75	100430	6687	10430.2
256	D0	4945	4078.5	14158.8	3581.5	4307.25	4530	3785.75	5259.25	4058	9124.5	3509.25	22447.8	2977	3995.75	3654.25	3219.5	7011.25	3025.5	4338.25	3626.25	3883.75	3134.5	3763	3740.25	3248.25	4218.75	3204.5	3439.5	3612.5	3686.5	3266	3810.25	3652.5	3169.75	4517	3182	10429	5386	14855	4157.75	7998.5	4755.5	4421.5	6984.75	20798.2	18180.5	6620	8626.25
257	D0	5545.5	3901.5	5934	3291.5	4196.75	23338.2	3370.75	4683.25	3498.25	37329	5061.5	4247	3164	5724.25	4912	3300.25	7769.25	3527	11268.8	5437.5	8914.5	3361	6998	68942	4004	16842	5690.25	4549	3728.75	3932.75	3349.5	4000.5	4013.75	3655.75	4331.75	3391.75	66825	15127.2	179962	4607.5	26671	93873.8	11390.5	41040.5	52102	39150.5	7184.5	12105
257	D3	5308.75	4051	5837.5	3648	4537	18039	3482.25	5004.75	3427.25	45369.5	4390.5	4293.25	3033	5529	4592.25	3309	9056.5	3394	11095.8	4944.75	8069.75	3604.75	6301.25	58431.5	3757.5	13644	5176	4036	3748.5	3890	3221.5	4150.25	3865	3501	4093.5	3210.5	47542.2	12492.2	136968	4937	19185.5	73930.5	9972.5	43378	40973.5	25009	6031.5	10172.2
258	D0	35844.5	27080.8	45549.5	3526	4390.75	578464	3686	5412.75	4409.75	34926	3337.75	3741	3024.25	4110	4423.75	3031.25	12011.8	3573.25	9066.5	4213.25	4696.5	3405.25	4230.25	5262	3586	5096.5	3730.5	3751.5	3844	3861	3289	4368	3955	3066	4531	3110	24571	13635.5	125093	3756.5	5588.25	78070	5096.25	10250.5	10634.5	22060.8	5941	8837
259	D0	8112.25	7835	205166	3502.75	4566.25	138314	3961.75	18180.2	6725.25	11753.2	3475.5	6195	2879.5	4256	3970	2771.5	18496	3061.5	4361	3742.5	3825.75	3162.75	4081.5	9895	3450.5	4691.5	3510.5	3991.75	3764.5	3759	3316	4082	3745	3481.5	4219.75	3217	9494.5	4493.5	6745.75	4426.5	4281	4969	6669.5	9776.25	16972.2	62930	7223	12906
259	D3	495604	7701.25	170877	19403	4521.5	114260	89883.2	454518	158860	48699	3523	4476.25	3390	4278.75	3726.5	4610.75	16594	8184	66202.2	4595.5	4151.75	7765.5	4279.5	11105.8	15786.2	23646.8	26446.5	4612.25	3703.25	3846.75	3250.25	3946.5	3695.5	3449.25	4307.5	3245	143529	5617	7291.25	61990.2	4187	5302.75	144823	116766	436140	1620239	134002	12681.8
259	D7	3177195	51246	325294	710930	5536	238965	2254264	2370459	2.29259e+06	49528.5	3685	6587.75	4918.5	4857.25	3900.5	19043	31137.2	28211.8	430354	10729.8	4535.75	56041.8	4403.5	17338	208202	196582	264144	4438	3665	4053	3382.75	3883	7490.5	3393.5	4568.25	3398	113208	7225	6880.5	185015	4145.75	4813.25	266316	181570	443768	1950728	99925	10492.8
259	DE	2.47944e+06	33536.8	222422	441352	5424.5	144377	1.26393e+06	1684618	1432754	425097	4237	4839	7951.5	4248.75	3643.75	44528	32479.5	60195	579930	11385.5	4283.5	56669.5	4586.25	11446.8	214226	316307	207634	4740.5	3786.5	4314	3264.5	4141.25	3707.5	3479	4416.75	3507.75	91373.8	6062	8253.5	69437	4425.25	10556	117659	94959.5	218768	584394	41186.2	7584.5
260	D0	21487.5	18151.2	308624	3567	4466	4630.25	3633.5	7293.5	4678.75	9955	3533.25	23494.5	2972.5	3961.25	3417	2884	4294.5	2962.5	4545.5	4432.5	3777	3150.25	4029.75	3949.5	3505.5	4637.5	3475.5	3404.25	3586.5	3871.5	3208.25	4173.5	3646	3259.75	4173.25	3095.25	17272.8	5281.5	13268.2	3679.5	7048	4628.25	4552	10626.5	7015.75	202701	9887	110860
261	D0	352500	9307.5	90631.8	18759	4537.75	42844.8	178808	264575	92399.5	66562.2	3363.75	8683.5	3317.25	4501.25	4425	6081	24768.8	5063.75	88227.8	4002.5	3932	6384	4201.5	4117	16904.5	20225.2	13784.2	3612	3651	3775.5	3234.5	3939.75	3605.25	3322.75	4207.25	3646	194026	8624.25	44400	110754	5512.5	6506.5	176375	94414	291990	470564	25928.8	30074.5
261	D3	1421890	14784.2	61693	139292	4763.5	32671.8	614274	619024	424751	154170	3555.5	5610.75	4248	4228	4104.5	12235.8	45369	22746	311262	5619.5	4150.75	19057	4131.75	4495.5	72878.5	71498	72460	3598.5	3549.25	3693.75	3260.5	3895.5	3866.75	3598	4286	4581.75	322451	11672.5	37659.2	262811	5691.25	6730.5	381430	111359	573760	1.17167e+06	48871.8	27598.2
261	D7	4028559	52010.2	113823	726880	5873.25	59269.5	2.34243e+06	2.06097e+06	2.11591e+06	358773	3631.75	7467	8779.75	4855.5	4159	44068.8	122378	82179	1.07638e+06	10417	4917	38772.5	4572	4978	127532	152418	175148	4021.75	3463.5	3674.75	3269	4197.75	3756.25	3564.5	4123	3819.5	340487	11670.2	46735.5	432451	6319	7589	690130	135810	751339	1.43413e+06	43624.2	37689.8
261	DE	2835951	35157.2	88370.5	606754	5192.25	48321.5	1959861	1.73749e+06	1.9341e+06	451262	3903.5	6590.75	12562	4585	4165	59248.2	101249	89075	495667	6244	3921.75	14413	3885	4320.75	55407	127346	55003.5	5182.75	3788.5	4031.25	3453.25	4348.5	3775.75	3687.25	4820	4052.75	203692	8486.25	47586	338004	6068	6804.5	438095	212301	662315	1.02618e+06	17482	26976
262	D0	778762	15324.2	141911	9911.5	4910.25	507710	57237.2	92291.5	61635.2	25700	3437	13452	3098.25	3601	3567.25	3323.25	59147	3883.75	27375.2	3810.75	5617.5	5257	4267.5	32477.5	21579.5	10410	33119.8	3332.75	3648.75	3900	3264.75	3978.75	3644.25	3292.5	4232.75	3160.5	582033	11238.8	8288.75	19712.5	4505.25	7515.5	41296.2	48277.2	57973.5	793745	33152	12533.8
262	D3	2182331	33782.5	110929	106078	5144.25	381322	433965	375466	396196	69133.5	3610.25	11230	3506.25	4159	48945	5373.5	97451.2	27773.5	69344	4790.75	5181.25	21160.5	4101	16717	106964	116804	111900	3318.25	3639.5	3784.5	3237	4000	3627	3369	4158.25	3182.5	940679	19603.8	8886.5	103341	5229	7618.5	163446	132323	241822	1490458	41847.8	16289.5
263	D0	96677	4211.25	27262.5	3542.5	4536.75	33665.8	4145.25	7024.25	4051.5	44400	3573.25	18808.5	3095	4149.5	40373	3249.25	6492	3216	156845	4557.25	4028.25	7474	4316.25	184664	28912.5	91670	25941.5	5233.5	3565.75	3752.25	3432.5	4003.25	3804.25	3322.25	4268.75	3215	796218	16192.8	31286	24660.5	5661.5	19785.5	53141.8	74773.8	127762	591883	6492.5	42056.8
263	D3	385278	4656	26221.8	3677.5	4716.75	30093.2	4805	31313	7855	56579	3754.5	15233.5	3254	4296	33134.8	4054.5	14776.5	4394	902365	10005	4349	31149.5	4598.5	186675	121666	197622	98139.5	13124.8	3669.25	3933.25	3314.75	4075.5	3758	3316.75	4545	3225.75	1.17895e+06	17086.2	31049	80224.5	6360.5	15287	158829	133839	379174	604800	6105.25	28242.5
263	D7	425722	4748	17981	6839.25	4703	20814	30199	72306.2	47001.5	71339.8	3980.75	15485.2	4388.5	4159	40836.2	11057.5	40708.5	15204.2	5644.5	3977.75	5366.25	3219	4178.75	3800.5	3571.75	7190.75	3452.75	10856.8	3813.5	3655.5	3333	4156.25	3868.75	3261.5	4095.25	3171	1.65555e+06	17478.2	35971.5	209820	7889	19111.5	402866	202344	683920	623792	8647	23688
263	DE	416055	4313	14899.5	3950.75	4431.25	15561.8	12964	48591	19562.5	61178.5	3600	14915.5	3701.5	4042.5	30751.2	5795.25	25109.5	7668.25	4914	3955.5	5139	3254.5	4134.5	5291.5	3330	4769.5	3968	15254.5	3580	3734.25	3274.25	3929.25	3746.75	3378.75	4385.75	3194.5	1.48583e+06	19166.5	37481.8	194604	8013.5	19646	364487	217559	682052	699284	8975.75	38316.5
264	D0	17419	8507.5	471922	4266.75	5148	1367276	13110	92732.2	12816.5	20722.8	3503.75	37666.5	2989	6911.5	122530	3919.5	47783.5	3059.5	6840.5	3614.5	5488	3144.75	3837.25	30379.5	4356.5	8014.75	3506	3605.5	3537	3670.75	3182.25	4082.75	3742	3227	4396.25	3197	20369	17184.5	31112	17727	5473.5	25576.5	29831.5	55723.2	61761.5	181175	6350.75	27579.2
264	D3	104601	6071.5	209464	21337.8	4651.75	590477	109688	283138	101961	36098	3329.75	23667	3299	5339.5	74273	6472	265642	9290.25	61838.5	3680.75	5858.25	6486.5	4009	23090	25570.8	37047.8	18598	5163.5	3634.75	3705.5	3361	4176.25	3764	3262.5	4287.75	3194.5	85419	13005.5	22656.2	50492.8	4786	17668	96842.5	117558	177414	187154	8776	15737.5
264	D7	453430	8921.5	202618	250811	5055.75	604599	785244	850220	939708	69292.2	3488.75	17661.8	6990.5	5393.5	44012.2	37361.5	478774	123960	212079	5059	6302	32592	4418.5	26345.8	139092	126272	180419	3498.75	3568.25	3817.25	3256.5	4001.5	3725.5	3173.75	4202.5	3170.25	167393	13311.2	23631.5	117650	5204.5	18755.5	175700	304128	268646	262140	12873	14873.5
265	D0	111314	4626.75	82223.2	3413.5	4258.5	5437	3470	4818.25	3928.25	148294	3985.5	11744	4037.5	3865.75	104298	9904	20250	23078	40250.8	3933.25	4378.5	3262	4197.5	4046.5	3346.75	4349	3570.5	3746	3495.75	3848	3353	4028.25	3755.5	3271.5	4250.5	3334.5	8962.5	4656.5	4727.5	3873	4730.75	4674.75	5176	6699.5	9371.5	30646.2	5440.75	7013.5
266	D0	5532.25	8004.5	145550	3592	4545	1615759	4050	6658.75	5701.5	28339.2	3980	7602.25	3192.25	4068	118938	3123.5	17777.2	3316.5	949846	11867.8	4456.75	37188	4733.5	91677.2	137438	351990	108456	3403	3673.25	3872	3282	4043.25	5699.75	3502.5	4719.75	3229.5	51788.5	33896.5	29613.8	3867.75	5677.5	604408	4809.25	26212.5	11588.5	292565	7606.25	39027.5
267	D0	4635.25	3947	4980.5	3379.5	4392.5	7668.75	3527.5	4638.5	3426.25	48050.5	3785.25	7040	3012.75	4545.5	5071.25	3339	7823	3237.5	11246.2	4153.75	4363.5	3177.25	4262.25	4453.25	3583	5356	3448.25	3965	3661	3724	3232.25	3950	3884	3381.5	4379	3200.5	22137.5	5962	17343.2	3678	5655.25	13995.2	4698.75	14647.5	10879.5	124286	7166.25	10169.5
267	D3	4033	3600.5	7403.75	3307.25	4181.25	16168.2	3361	4818.5	3347.25	50588.5	3437.75	7356	2978.25	4529.5	5171.25	3560.25	8370	3641.75	12370	4364	4462.25	3251.75	4233	4179.5	4420	5507.5	3702	4001.5	3850	4035	3478	4365.5	4074	3506.5	4452	3432.5	21469.5	5149.5	14779.5	7268	5548.5	12027.8	24129.5	129256	24352.2	109414	6327.75	9708
267	D7	6668.75	3969.5	5638.75	3440.75	4305.25	9216	38280.5	12334.2	7279.5	48556	3744	7114.5	3559	4922.25	4849.5	5032.5	8605.75	11436.5	302176	10074	5127.75	6058.5	4857.5	6685	59423	18309	11666.5	4060.5	3694	3712	3377	3978.5	3912.5	3381.75	4338.25	3231.5	53382.8	6229.5	17426.5	362353	6231	14377	387296	998663	840712	130716	9340.25	11321.5
267	DE	47541.5	4082.75	6418.5	14957.8	4497	6977.25	105452	42721.5	101883	48813	3591.5	5801.5	3627.75	4846.25	4299.25	6636.5	8370.25	9570.75	1320333	21342.2	5937.5	46451.2	5440.5	10088	145788	110146	148964	4627.25	3670.75	3885.75	3274.25	4305.25	3864	3498	3891.25	3259.75	98105.8	9973.25	24240.5	425084	8717.75	21221.8	460413	980348	812371	133137	10689.5	13723.8
268	D0	101155	13279.8	15151	7826.75	4969	47447	112196	246427	113003	65102	3827	4003.25	4296	4142.5	5380.5	13112.5	53319	186203	34429.8	4305	3951.5	8773.25	4267	30422.5	33859	28364.2	20932.5	71693	3807	3655.25	3381	3984.5	3938.25	3346.75	4205.5	3318.5	225840	5670	4501.25	8323	4716.75	4925.5	22222.5	36322	16918	318966	11913.8	31398.8
270	D0	5043	4083	7488.75	3558.75	4526.5	4188.5	3748.25	5088	3615	29049.8	3279.75	4327.5	2961	5291.25	3411.5	3188.5	4889.5	2852.5	5598.75	4865	16743.8	3366	4388.25	4206	3446.75	5670.75	4086	4561.5	3818	3961.5	3318.5	4126.75	3885	3558.5	4257	3344	9800	4495.5	21511.8	3373.5	4418.75	4984	3646.5	12243.8	8721.5	79547.8	8791.25	19427.5
271	D0	7692.75	4125	4139.5	3425.5	4334.5	50891	3603.75	4348	3739.5	92956.8	3714.5	3694.5	3089.5	4016.75	28962.5	3273	4276	3554.5	9907.5	4848	4167.5	3324.75	4207.25	201226	3580.5	4910.25	3710	4242.5	3811	3786	3553.5	4086.75	3874	3761.25	4581.5	15002.2	19440.8	5318.25	9209	3462	4665.75	28354	4226.75	5822.25	11398.5	34743	4586	6145
272	D0	8326.25	7618.5	210822	3847	5906	1.79955e+06	3894	11223.2	4656	138442	3665.5	7583.25	3834.25	3958.75	37430.8	5385.75	6638	13572.2	6829.25	4200.5	7975.75	3078.25	4316	153192	3456.25	8955.5	4261.75	3352.25	3619	3609.5	3257.25	4037.75	4021	3115	4238	3162.25	66716	8972.75	56479.8	14579.2	12271	316992	25469.5	47267.2	70198.5	325377	15896	166471
273	D0	44509	13366.5	207768	4075	4660.5	644108	5804.25	17678.5	10174.5	103571	3543	4788.5	3588.25	4024.5	6952.75	8873.75	43807.5	13308.5	11520.5	4403.5	19261.2	3633.5	5403.75	447556	3864.5	8785.25	4205	3563.5	3711.75	4331.5	3210.25	3795.5	3855	3450.75	4224.5	3256.5	45101.2	5946.5	63470	3728	5555	33360	4136.25	56167	9054.5	42350.2	5705.5	7971
274	D0	31214	4039.5	8934.75	3431.25	4190.5	35676.2	3609	4760.5	3538	35626.2	3745.75	7534	2880.75	4074	63213.8	3200	9489.75	3297	199093	4003.25	4289.75	3462.75	4706	54012	5314.5	24887.5	6099.25	3104.25	3522.25	3773	3326.75	4084	4041	3343	4276.75	3153.75	784343	120082	84224	12773.2	14094.8	16644.8	81125	202886	73118	38606	5302	17987.5
274	D3	63235.5	4339.25	14328.8	3641.75	4297.25	48249	3611.25	6269	3731.25	63267	4001.25	6976	3314.75	4427.5	34659	3147	8736	4481	354657	9541.5	8642	49497.5	5623.5	1.87594e+06	139837	322287	140368	6267.5	3766.5	4090.5	3272	4073	3877.5	3344.25	4296.5	3410.5	1.23795e+06	120763	59916	37056.8	32656.5	14484	203639	351608	149630	48117.5	4990	10446.5
275	D0	13127.8	9797.5	236629	4005.25	4659.25	428033	10156.2	18569.5	5394.25	18032	3574.5	3924	3059.5	4370	4541.75	3211.25	9892	3018.5	7674.5	3785	6210.75	3150	4349.25	1.37157e+06	3479	5507	3476.5	4072	3699	3960.5	3178	4164.5	3852	3594.5	4249.25	3341	13162.5	4304.5	7140	4438	4607.75	5329.75	10260.8	12763	11587	84082.2	8323.5	17029
276	D0	5569	3947.75	6929	3655.75	4823.75	26027	3951.75	5886	4574.5	32025.8	3557.5	6789.5	2909.25	5787	45145.2	3191.25	8520.5	2919.25	31045.5	4047.5	3934	3217.25	4074.25	1.19819e+06	5150.75	8092.75	33573	3398.5	3528	3486.5	3141.5	4135	4001	3237	4224.5	3165.25	28840.5	4861.5	39666	3979.75	4864.5	9049	5614.5	16543.2	10128	139216	5134.75	13133
277	D0	6477	4944	134780	3635.75	4490.5	52359.2	8982.25	23464.2	7112	40042.2	3547.75	4440.75	2970.25	4764.5	3843	3403.5	7534.75	3004.25	6235	3935.25	5107	3476.25	5476.25	17803	4993.5	9196	8324.5	3971.75	3727.5	3928.75	3288.25	3990.75	3767.25	3233.25	4207	3217.75	29544.5	4725.75	27345	10851.2	4324	5917	18826.5	25462.8	29906	30608.5	5121.25	5792.5
278	D0	35826	24410	75524	3420	4304	509201	3548	5766	5534.75	20924.8	3644.75	4198.5	3108	3792.75	4249.5	3201	4748	3089.75	6675.25	3866.25	5069	3246	4202	3765.25	3414	4437.5	3371.25	4373	3873	4129	3235	4245.75	3922.75	3405.5	4699.75	3457.25	20466.2	4803.25	14694.2	3746.25	4654.25	20141.8	7960	10175	6891	29016.5	5351	14099.8
279	D0	8401	12408	356123	3460	4669.5	1082586	4049.5	6166.5	4468.25	19779.2	3371.25	3998.5	2953.5	7040.25	4486.25	3124.5	6844	3007.5	5268	4233.75	6454.5	3408.75	4151	28116	3419	4991	3742	4496.75	3701	3862.25	3215.25	4157	3740.5	3478.75	4275	3299.75	8018	10301.2	19713.2	3759	4413.25	7244	4800.25	5961.75	6141.5	38110.5	6062.25	17076.2
280	D0	2.31468e+06	72621	62552.8	150212	4802.25	1035968	657539	623862	674536	246970	3774	24507	5257.75	4415.25	13163	50664.5	80338.2	35468	211402	5751.5	4548.75	12992.5	4001.5	4243.25	60189.2	643728	69803	3445.5	3607	3698	3206.5	4079	3682.75	3309.75	4267.25	3142.5	1.70521e+06	20067.8	71260	45136.5	7984	18965.5	82329.5	643664	121074	254190	13047.8	23283
280	D3	2.69486e+06	92840.2	75281.5	268714	5164	1.15831e+06	992849	722927	1197388	11193	3789	6136	3319	3981.25	4287	4284.5	11868.8	3869.5	600934	7424	5063	21276.8	4315.75	4689	99663.5	1094571	137438	3502.5	3577	3892	3206.25	3873.75	3799.25	3398.75	4553.5	3300.75	1.69359e+06	18288	72794.8	59775.8	8175	19778.2	101099	644437	129327	384324	13623.8	23886.8
280	D7	2.67458e+06	94296.8	83531.5	352034	4995.75	1.33191e+06	1102204	834702	1342129	5418.5	3577.75	34388.5	3100	6916.25	22128.5	3144	7551.25	4288.5	491673	6994.75	5004	34491.5	4195.25	4968.5	122037	1053940	142337	3374.75	3609.5	3738.75	3104	3989.5	3819	3172.25	4171.5	3245.25	1.52987e+06	15151.5	73364.2	63629.5	8499.75	21450.2	106428	599668	134656	501929	17558.5	15341.5
281	D0	29223.2	6198.75	260730	3923.5	4966.5	558076	4335	7046.5	5899.25	39802.2	3447.5	26377.5	2889.5	3778.75	85258	3031	4291.25	2917.5	4794.25	3972.5	4093	3112.25	4005	97222	3155.25	4813.5	3256.25	3341.75	3706.75	3829.5	3248	4130.5	3925.75	3566.5	4195.25	3139.5	145636	14761	104950	4510	5599.5	28572.5	13759.8	12955.2	45266	309000	18043.8	119104
282	D0	4027.75	3758	5109.75	3444	4261	6923.5	3273.5	4536.75	3202.25	15259.5	3602.5	4709.5	3150.5	4468.25	3940.25	3570.75	8660	3226.25	4300	3867.75	5845	3222.25	4150.75	16399.2	3307.75	21636	3197	4076.25	3709.5	6956.5	3292.25	3960.75	3860.5	3261	4009.5	3200.25	33422	6453	8429.75	6274.5	8755.75	10808.5	16607.8	68566.8	20489.5	194629	5615.5	29161
282	D7	70695.5	4051.75	4690.5	3387.75	4286.5	4707.25	8630.75	53929.8	16822.5	344162	5839	4918.75	3306.75	4424.5	3895	8022.5	16698	5538.25	53538	5621.75	6149	7081.5	4118.25	13999	95722	362661	21406.5	3933.5	3703	5661.75	3316.5	4277	3936.25	3462	4443.5	3488	855190	32100	10722	154720	11820	19199	406472	801467	613822	2.01047e+06	59071	35885.2
283	D0	24346.8	6016.75	223009	3505	4961	607751	31497	73087.8	5680.5	10777.5	3310.75	6565.75	2993.5	4194	10330.2	3454	185869	3412.75	11758.2	3854.25	3786	3252.5	11431.5	4816.25	3506.75	4911.75	4390.75	4360.5	3904	3974.75	3250	4218.75	3934.25	3320	5179	3309.25	40376	4860	18610	5035.25	5853.5	11027.5	28167.5	86762.2	30159	67913.5	5002.5	7691
283	D3	150226	6720	240798	27972	5026.5	641626	618374	851282	183203	189813	3542.5	6670.75	3328.5	4451.75	11895.2	4209.5	344054	7241.75	716416	8971	4046.25	11391.2	11089	5923.25	23666	13732	42027.5	4048.5	3809.5	3853.5	3237	4028	3748.25	3309.5	4544	3428.5	145644	7088	16810	34926.5	5458.5	10208	252220	426894	124057	61715.2	6025.75	8284.25
283	D7	1.76889e+06	20152	317050	478464	6036.25	819029	1.95515e+06	1510686	1.7134e+06	687080	6775.75	7006.75	4147.5	4368.5	9007.5	7223.5	326640	25561.2	3.29252e+06	48162	5444.25	38893.8	9375.75	7897.5	115812	59753	237578	4571.25	3852	4166	3404	3974	3907	3634.75	4910	3735.25	440862	14229.5	20082.2	121200	6443	11321.2	402892	573442	288014	34854.8	6646	8748.75
284	D0	337652	6865.5	33442	37980	4755.75	254299	179768	214602	212175	126096	5092	4649	4356	3991.75	4364.25	14232.5	17354	53294	81297	4010.75	4192.25	6395.5	4165.5	80770.8	47120.2	85405	197006	4057.25	3902.75	4473.5	3304	4138.5	7981.25	3420	4712	3370	477302	14407	17653.2	76492.5	5407.25	7431.75	147502	147044	209096	420713	29717	19744.2
285	D0	27847	8264	137523	4678.25	4616.75	5086	17898	186253	22232	197404	3992	5374	4045	4568	10464	6430	83395.5	15389	13201	3704	6366.5	3517	4218.75	3882	7510.75	10551.5	9240.5	20813.5	3748.5	3578	3207.5	3930	3718	3392.75	4242	3253.75	102565	5701.5	12077	14186	11171.2	4547	22997.2	83809.2	92992.5	185171	6446	33163
285	D3	189145	8852	119648	28498	4761.25	5175.5	149261	694448	174772	4716.25	3269.5	3642	3194.5	3925.75	3600.5	3208.5	4386.5	3036.25	76636.5	3858.5	6038	8889.75	3997.75	3977	43961.8	40434.2	54699.2	31546.5	4031.75	3665.75	3405.25	3872.25	3769.75	3405	4543	3476.5	527438	9168	9900.5	37800.5	9916	5121	68637.5	218498	270893	156563	7073.75	19623.2
285	D7	697180	13039.2	103950	200909	5249.75	5397.25	652840	1.30816e+06	836001	340653	4288	6246.75	18037.8	4177.25	5169	96729.8	179036	290627	298312	5895.25	6467.5	38336	4222.5	4248.25	167113	92117.5	233226	26442.8	3999	3892	3203	4086	3688.25	3371	4436.5	3460.25	986574	12499.2	9387.5	66676.5	11379.5	5381.5	144546	327094	434660	117588	7692.25	16788.5
286	D0	4829	4022.25	80225.5	3520	4659.5	60713	3579.5	5079	3786.75	6474.5	3470	10142	3273	4205.5	202508	4599.5	10783.2	14597	4213	4058	7439	2978	4057.5	105381	3213.5	5984.5	3141	3562.5	3568.75	4700	3339	4068	3839.5	3431.25	4240.25	3359	23121.5	7255	230870	3999.5	5603.5	52766	10217.5	17338.5	22408	23265.5	5050.75	39219.2
286	D3	5398.5	3771.5	71640.8	3412	4569.25	48742.5	3632.75	4930.75	3889	563232	4842	17417.5	12385	4693.5	95919	62135.2	138699	100934	3774	3736.5	6111.5	3272.5	3978	70054	3187	5663	3315.75	3580.75	3476.5	4408	3139.25	4141	3899	3188	4119.25	3314.25	27782.8	5512.75	100980	5295.75	4831.5	24743.8	12709.2	24552	18141.8	15315.2	4152.5	20498.5
287	D0	4164.5	4011	7904.5	3381.25	4333	16285.5	3595.25	4440	3734.75	21596.2	3525.75	10711.2	3080	4796.75	33067.2	3658.5	5791	3659	5648.25	4265.25	5265	3325.25	4081.5	149522	3532.25	24263.5	3686.5	3473.75	3471.5	3619.5	3186.5	3804.5	3753.25	3492.75	3831	3185.25	73875.5	5781.25	11973.8	11300	11580.5	5494.25	26460	76474	54070.8	214048	8846.5	20194.2
288	D0	696672	13555	95069.5	268920	8168.25	488688	786205	1232995	814088	66861.5	3629	5391.75	4358.25	4860.25	22305.2	79738.5	687322	21948.8	7290.5	3678	12856.8	3206	3970.75	4007.5	3371	4663	3475	5902.5	3679.5	3660	3202.25	4024	3804.5	3505.25	4610.5	3138	473736	14246	13950.2	63591.8	13342	14807	239718	547164	223892	51332.8	68284	8450
288	D3	1.82562e+06	24167.5	94190.2	680970	8150.75	452515	1.94767e+06	2168138	2.11786e+06	62954.8	3526.25	3952.25	6523.5	4248.25	7619.5	79352.2	595942	44974	983310	7634.5	5640.75	32801.5	4394.75	48456.5	154426	125525	412383	6158.5	3485.25	3688.75	3244.25	4016.5	3769	3881.25	5144.75	3294.5	649280	22480	18418.2	123879	18776	17871.5	358117	620763	324676	87818	428499	18305
288	D7	3557810	50015.2	90990	1.14462e+06	8830.5	423375	2.97994e+06	2.83469e+06	3.10288e+06	305519	4214	5547.5	17117	4517.75	20973	164498	937980	108300	4123.5	3873.75	4081.5	3296.25	4006	278113	3416.75	4438	3382.5	4689	3797.75	3625.5	3306	4065	3690.5	3563.25	4736.75	3373	605018	28946	26297.2	282659	31327.2	23144.2	454933	666133	500838	124040	539659	19037.5
289	D0	131503	7722	32336.5	4570.5	4751.75	424019	66160.5	125646	25544.8	47083	3476.5	3427.25	2907.5	3894.25	4166	3264.75	6522.75	3187	54329.5	4112	4095.25	3545.75	4271.75	281715	5527	18641.2	13605.5	4036.75	3827	4089	3302.5	4019.25	3716.25	3455	4388.5	3079.5	241326	5686.75	6193	8447	4807.5	9224.5	15012.5	34206.5	36997.2	149809	14710.2	25428.8
289	D3	1.76217e+06	23001.5	48206	174171	5074.25	560551	1.2351e+06	1.50524e+06	655291	52594.2	3542.5	3989	3025.5	3892.5	4296.5	4246.5	8490.5	5498	323410	7904.5	4349.5	35856.5	4552	343286	139018	211184	279358	3901.5	3677	3928	3291.5	4136.25	3830	3311.75	4414.25	3348.5	1.00304e+06	14483.5	8069.5	113396	6857.5	19395	158716	175648	363104	828278	37363	31153.5
290	D0	5136.5	4179	7742	3533.75	4592.75	9724.5	3790.75	5088	3782	12206	3556	4446.5	3107.5	3765.75	4408.75	3304	4566	2865.5	131085	4081.75	5758.75	3347.25	4034	4236.25	3518	4648.25	3256	4031.5	3654.25	3745.25	3288.25	4214.75	3866.5	3462.75	4421.75	3365.25	23948.8	22639.5	141340	3520.25	12040.5	188690	7387.5	19868.2	12463.8	111583	6975.25	141786
291	D0	8044.25	3938	9941	3632.5	4606.75	5237.75	3785.5	14416.5	4158	653722	3542	65650.2	3106.5	4437.25	14689.2	3489.5	52577	4468.25	27650	7735.5	29318	3324.25	4582	301108	3643	6895	5520	39969	3675.5	3581	3400	4132	3737.75	3379	4455	3316.25	146749	6902	38427.8	15506.8	5805	8856.25	44179	118949	51556.2	119364	6815.75	13112
291	D3	120530	4169.5	9208	3325.5	4167.25	4550.25	4841.75	89712.5	18070.8	1.49542e+06	4846.75	34729.8	3611.25	4712	6112	12270.8	164924	25873	142232	7819	25378.8	4817.5	4240	196076	7750.75	12724	25263.5	141666	3848	3703.25	3252	4302	4112	3394.25	4513.25	3392.5	760267	15601	38293	96761.8	6002	9286	265692	454913	374554	551178	22281.2	18836
291	D7	205635	3631.5	11907.5	8960	4337.75	6012.5	49459	183477	75711	1.88088e+06	6296.5	37873.2	6224.25	5145	5643.5	60275	322812	72728.5	403006	10674.5	31353.5	13207.5	4886.25	197749	36234	30020.8	56847.5	363200	4415.75	3662	3400.5	4429.75	4078	3559	4593.5	3771.5	1076597	22902	39179.5	274580	8196.5	10475.5	488856	688070	533042	747328	142660	22699.2
292	D0	29901.8	4026.75	30616.2	3433	4453.5	4231	3649.5	5473	4872.25	147528	3846	22601	3159	4026.5	4122.75	3394.5	6603	5285.5	9108.25	3772.25	23097	3218.75	6294	535397	4391.75	51936.5	4596.5	235342	3898.75	8894.25	3270	4113.75	3922	3413.25	4281	4109.5	748890	14441.2	35936	32273.5	5025	8015.5	64606	106651	66778.5	59506.8	76098.2	9474.5
292	D3	49310	3917	27153.5	3604.75	4306	4016.75	3627	13388.8	25480.5	270194	3778.25	15411.8	3466.75	4735	4047.5	4040	15334	17385	65658.5	3812.25	5089.75	3387.75	4091.5	1451034	4532.5	94438.5	4052	417799	5070.75	7380.5	3411.5	4042.75	3870	3452	4685.5	5344	1.08321e+06	17001	37111.5	217898	5634.75	8241.25	420362	237839	262004	35085.5	4811.5	7106.25
292	D7	89842.2	4310	23184.2	8179.75	4583.75	4555	18644.5	36003	132977	300438	4115.5	21241.5	4732.5	5154.75	3930	7889.5	25904.5	71013.2	5179	3768.5	4579.5	3139.5	4128.5	706522	3473	5218	3825.5	469990	6160	9504.5	3429.5	4163.5	4001	3733.75	4793.75	5425.5	1.3455e+06	21297.8	39078.5	444773	5944.75	9879.5	804620	430032	445354	38284	5595	6939.5
293	D0	44506	5443.25	71973	4455.5	4361.5	157775	17401	556034	14143.5	7262	3435	6553.5	2924.5	3709.5	29038.2	3252.5	21238.5	2969.5	89512.5	4674.5	5834.5	3493	4187.75	4801.25	5293.5	26292	5175.25	3663	3756	3768.25	3197.5	3891.5	3822.5	3177.5	4024	3112.5	298523	5562	17525	5582.5	4584.5	7148	28902	62955	23851	50279.5	7048.75	9626.5
294	D0	5688.5	13332.8	74742.5	3372.5	4438.5	367579	3765	5496	4576.5	29605.8	3464.5	4849	3092.5	4101	4942	3263.5	4977.25	3412	5639	3893.5	4127.25	3299.5	4116.75	890697	3549.25	4635.25	3444.25	4210.5	3709.75	3643	3374.25	4285.5	3956.25	3363	4318.75	3384.5	22853.8	7776	22349	3534.75	4524.75	26835	8423.5	5636	7038.5	65891.8	8655.75	13360.5
295	D0	128223	19823.5	110739	3710.5	6716.75	213470	25655	73938	17833.8	35866	3366	10392.5	3049.25	4277.5	4242.75	5011.5	8634	6815.5	6512	3616	3907.5	3332.5	4211	167398	4467.75	5497.75	3460.75	4661	3713.5	3827.5	3233.75	4189	3802	3448	4260.75	3443.25	29343.8	5351.5	6107.75	5054	4882.25	9480.5	6442	10641.8	15779	53613	7718.25	13075.5
295	D3	118270	18237	85624	4108.25	6292.5	151468	47213	204592	26509.2	48063	3768.75	7621	3438.25	4342.5	4066.5	14847	13904.5	21834.2	6890	3916.25	4266.75	3347	4250.25	159516	7974.5	8401.5	4057	3956.75	3850.25	3743.5	3253	4081.25	3830	3446.5	4673.5	3258.75	30625.5	5811.75	6467.5	7310	4989.5	9643.75	12028.8	24828.2	23458.2	67757	8513.25	11937
295	D7	552943	18562.5	64130.2	35689	5628	116770	178784	479878	167102	100886	3669	10282	4127	4331	3968.5	36881.5	17916.5	55896.2	328002	4935.5	4334.5	7233	4185.5	224693	29033.2	23767.2	20027	4199	3727	3976.25	3278.25	4005.5	3799.5	3527.5	4403.25	3348.5	275547	7600	6750	19531.2	4753.75	9907.5	48078	75479.5	64816	688535	27248.8	13073.5
295	DE	2.30535e+06	45982	138392	492242	7054.25	265564	1555832	2.1953e+06	1.44522e+06	222331	3814.5	13129.5	4793.25	4594	4312.25	33694.5	22256.5	42213.5	386612	5671.5	4394.5	18692.5	4221.5	197379	78540.2	200541	54364.5	4522	3772.25	3787.75	3302	3945	3961.5	3514.75	4491	3272.5	125175	6535.75	8063.5	27095	5151	9678.25	59712.8	76010.5	86895.2	300245	11054.2	10652
296	D0	6722.25	8008.75	121782	3561.25	4778.75	808634	3623	7963.25	3978.25	4798	3621.5	3981	2948.25	3772	6801	3360	4172	3173.75	15720.2	4100.25	8423.5	3332.5	4402.75	86570	3488.75	15572.5	14879.5	4247.25	3833.75	3546.5	3407.25	4141.75	3961.25	3481.5	3915.5	3206.5	42957.5	4717	14031.5	3612	4788.25	29412	5216.75	14849	17644.8	7730.25	3859.5	4216
297	D0	5734.5	12296.8	102350	4225.5	4672.5	20814	14472.5	119380	11735.8	40994.2	3648.5	11061.8	3120.5	6807	3985.25	3272.5	20534.8	3261.75	48994.5	4004	6770.5	3749.75	4392.75	823648	42337.5	222334	6696.5	3362.5	3738.5	10567.8	3289	4103.25	3817.25	3377.5	3932.25	3263	87503.2	12463.8	41180	6262	5102.75	22487	10634.2	25195.8	50601	43666.5	19176	54010.8
297	D3	27604.8	9170	67013.5	7170.5	4798	14712	49676	261317	40240	241578	3820.5	8327.25	3041	6204	4007.5	3799.5	28417	3997.5	5354.75	3870.25	9042.5	3504.5	4308.25	39722.5	4214.25	6043.75	10800	3330	3650.75	5557.5	3318	3996	3738.25	3298.5	4390	3273.75	835851	13038	60464	16616.8	4663.25	19834.2	45398	52027	122744	225433	20033	34735.8
298	D0	6270.5	4225.75	9912.25	3595.5	4485.5	4217.5	3739	11248.5	4170	6416.25	3392	3905.5	3024.25	4164.25	3612	3270.5	14307.2	3412.5	88716	3957	12590.2	3427.75	4668.75	4315	7538.5	93135.2	9935.5	4222	3985.5	4014.75	3236.75	4077	3768	3597.25	4572.75	3203.75	124830	6378.5	83279	153722	7610.5	24690.8	279434	300896	478497	137391	9515.5	22017
299	D0	19663.2	4572.75	80303.2	4115.75	4417.5	667288	11710	21825.8	13602.2	72376.2	4295.25	10114	2997.5	3933.75	45645.8	3827	13665	3559	86657.2	6190.25	4159	12600.5	4114	4095.5	38742.8	48012	33833.5	3319.25	3797.5	3569.25	3364	4002.5	3812	3321	4142.75	3120.75	129112	5380.75	11939	15036.2	5879.25	39303.5	48859	78053.8	48598.2	174118	8698.5	14099.8
299	D3	261891	5626.5	113939	73309	4748.5	883524	308862	340158	287876	154264	3659	9101	3534.5	3988	63085.5	7071.75	18452.2	14441.2	50262	4086.25	4183.75	3174	3978	4191	3334	4273.25	3343.5	3334	3671.5	3772	3226	3934.5	3819	3162.75	3975.25	3224	856478	8806	13625.2	86895	6872	39332.2	224170	245805	216198	227365	7809.75	8240.5
300	D0	1121662	28862	274763	38670	5059.5	249516	208510	557602	223400	14161.5	3539	7148.75	5868.5	6641	4114.5	28051.8	6895	5180.5	443050	8453	8689.5	325331	4951	7411.25	575251	62230	1.56207e+06	3791.75	3709	3817.75	3309.5	4115.5	3784	3407.5	4450.75	3306.25	1502579	35392.5	47791.5	51832.2	6794.75	24429	140884	303144	194104	229762	10171	122000
300	D3	1.72056e+06	40119	286912	215028	5521	257346	926282	1.27863e+06	851230	16574.8	3295.5	8595	6161.25	6577.5	4099.5	34242	7718.75	6012	565389	9788	7912	444811	4759	7416.25	753975	112920	2094382	3608	3751.5	3911	3258.25	4162.25	3893.5	3488.75	4290	3349	1495363	36815.8	47901.2	96648	6687	19863.8	219411	343746	256376	239608	9319	78201.8
300	D7	1.70944e+06	42387.5	202329	206318	5083.5	160134	747930	1.04845e+06	763271	22274.5	3508	8104	8608.75	6266.5	3886.75	68596.5	8110.75	6172.5	494514	11010	7754.25	322620	4909.25	6947.75	642274	127876	1792441	3589.5	3792.75	3772	3326.5	3855.75	3691.5	3315.75	4288.5	3166	1.44278e+06	29223	47663.2	97999	5271.5	15824.5	215701	275108	255746	180581	8388	42017.2
301	D0	4308	3785	5982.5	3314	4403	31103.8	3559	4565	3708.5	6388	3444.75	9345.75	2896.25	3822	54770.8	3101.25	4088.25	2864.75	4154	3643	3868.25	3214.5	4082.5	283578	3375.25	4346	3178.75	3480	3555	3740	3166.5	4059.25	4343.5	3180.75	4374.75	2986	21438	5107.5	24165	3559.5	4966	8288	4128.75	7653.75	9863.5	12622.5	4553.5	7098.5
302	D0	24995.5	6414.5	130892	3643.25	4770.25	812773	4417.5	8521.5	5090	106197	3451.75	11376.5	2972.5	3971.75	73622.5	3252.25	15302	3084.75	24946	4029.75	4218.75	3266.25	3971.25	64452	3838.5	15594.5	3594.25	3226.75	3530.25	3663.5	3159.25	3914.25	3853.5	3234.75	4610.25	3102	30738.5	6919.75	11042.2	3658	5222.75	10776.5	6893.75	8626.75	19053.2	268551	7187	48981.8
302	D3	17129.5	5821.25	78113.5	3779	4702	533650	4003.5	7911	4983.5	72726	3543.75	6419.5	2939	3830	57991	3087.75	10177.5	3269.75	14987	4325.75	4174.25	3288.5	4132	56250.5	3669.25	10497.8	3396.5	3276	3632.5	3555	3101.25	4157.25	3794.75	3395	4560	3092.5	17488.5	5915.5	9073.25	3432.25	4776.5	6481	5996	6827.5	14051.8	143174	5709	15118.5
303	D0	53157.2	6910.25	52745.8	6610.25	4524.75	1.06469e+06	11377.8	39879.5	35269.5	18205.2	4059.25	4243.5	3086	4169.75	43933.8	3209.25	7138.5	3208	96404	4925	4003.5	11624	4222.5	551576	45071.8	69220.5	13275.2	3475.5	3684.25	3536.25	3253.5	4109.75	3782.25	3309.25	4130	3099.5	8904.5	4600.25	13837	39887.2	5217.5	10052.2	54377.5	52985	84777.2	158014	6893.75	10932.2
304	D0	49600.2	22570.8	389360	4148.5	4841	709845	31012.8	124632	60033	11865.2	3308.75	21053.5	3002	3779.5	31633	3082.75	5893	3494.25	4043.5	4747.25	4455.5	3104.75	4041.25	81115	3670	8876.25	3688.5	3442.25	3620	3596.5	3154.75	4181	3989.5	3095	3921.5	3276.75	25032	6976.5	17847.8	15480.8	8903.25	6870	27648.8	85643.5	42723	70046	7890	11251.8
305	D0	10549	8575.25	84649.5	3519	4600	255004	3907.5	6439.25	3962.25	4479.75	3558.5	3749.75	3126.5	4739	4779.5	3540.75	5492.5	3040	8372.75	3833.25	11467	3203.25	4188.5	1584737	3431.5	4662	7653	4142	3922.75	3755.75	3308	4077	3871.75	3387.5	4440.75	3480.75	7999.5	4248.75	4693.5	3283	4584.5	11274.5	3489.25	5362.75	4771.5	17039.5	4231.5	13547
305	D3	10094.2	10097.8	124580	3486	4536.75	373004	3898.25	7132.25	3779.5	4586.75	3491.25	3665.25	2740.5	4398.5	5135.25	2912	5377.5	3125.5	7879.25	3978.5	11467.5	3309.25	4175	1615527	3423	4738.25	7958.5	4281	3539.75	3773.25	3367.25	4081.75	3908.5	3371.25	4481	3325.25	8805.5	4344.5	4717.5	3292	4174.25	9978.75	3575.5	5288.25	5128	18297	4210.75	12985.5
306	D0	7740.25	4652.75	135940	3613.5	4895	142313	3833	8490	3989.25	4303	3522.75	13125	3013	4255.25	6260.5	3256.75	13055.2	3016.5	1.20977e+06	13989	11818.2	43104	6161	181977	155228	266965	181276	3268.25	3820.5	3779.5	3297	4043	3772.25	3462.5	4313	3348	104356	5815	6229.75	3997.5	5597.5	6869	13366.8	24072.2	12115.8	172918	11365	44246
306	D3	11002.5	3988	4821	3428.25	4447.75	4571	3598.75	4738	9878.25	460369	4849.25	6983	3293.75	5163.5	4227.5	4576	10510.5	8480.5	66514.2	5044.5	14900.2	3342.75	4199.75	1.98994e+06	3571.5	6149.75	4876.75	3625	3504.5	3634	3320	3898	3813	3301.75	3918	4061.5	360960	12993.5	46145.8	7950.25	15811	5792.5	78003.2	284626	36253.5	32427.2	5538.5	8057
307	D0	17192.2	4299.5	67228.8	4515.5	4430.25	245617	7113.5	19949.5	12396.5	4018	3266.5	3981.75	3183.5	4187.5	3555.5	3163	4367	3095.5	33013.5	4241	4253.75	3384.75	4120.5	15526.2	3825.75	5888.5	4242.25	3580.25	3641.25	3478	3092	3999	3711.5	3143.25	4272.5	3112	398101	7502.25	25407.8	16075.5	5801.5	27414	28409	28295	124854	218298	8446	18796.2
307	D3	426877	5209.5	89828.5	37423	4632	321551	172118	261248	199206	17211.2	3572.5	11870	2912	4344.5	3600.5	3099.75	11854	3216.5	339381	9360	4702	6222	4345.25	14342	20144.2	29562.2	20980	3717.75	3782.5	3792.25	3017.75	3906.5	3721.25	3275	4479.25	3194.5	1231274	12039.8	25800	100128	5640.25	24382.5	148432	61109.5	485280	712761	17202.5	22090
307	D7	1.254e+06	15452	71748	178232	5013	203449	681484	683547	690110	53423.5	3388.5	6767.75	2993	3836.5	218522	2929	4365.5	3077.75	724084	13592.5	5219.75	52644.2	4843.5	14691.2	144521	93440.5	191249	3579.5	3622.25	3820	3183.75	4020.5	3767.25	3350	4530	3540	1048878	12227	23098.8	301092	5709.25	20844	457227	88138.2	703052	813046	26627.5	15776.2
308	D0	7085.75	7163.5	35586.5	3473.5	4334	5744	3692	5113.75	3684.5	75556.2	3686.75	11089	4776.75	4101.25	18382.8	31543	232310	78255	4069	3733.75	6485	3348.75	3948.75	3910	3501.25	4353.25	3430.5	3480.5	3533.5	3522.25	3190.5	3874.5	3742.5	3220.5	4049.5	3199.5	14517.2	4757.75	12288.2	3772.5	5025	12505.5	4140.75	11244.5	7733.25	578702	7686.5	23493.8
309	D0	5430.25	4064.25	6079	3469	4625	15130	3865.25	10287.5	4580	49753.5	3705.5	9027	3001.5	8818.25	36523.5	3182.75	29577.5	3257.75	7149	4135	9260.75	3326.75	4308.25	386698	3541.5	197634	3750.75	3524.5	3607.5	3720.25	3022.75	3965.5	3793.5	3240.75	4317.5	3221	53855.5	9795.75	114886	5549.75	5443.5	8629.5	49097.5	129779	37551	90699.2	4553	6821.5
309	D3	5766.5	4060	5890.5	3674.75	4739.75	18019.5	4101.75	25715	4079.25	52110	3761	9413.5	3059.25	8990.25	36843.5	3294.5	46984	3324.75	8723.75	4089.75	10659.5	3449.5	4198	419020	5036.25	560012	3982.5	3524	3664.75	3759.25	3082.75	3900.5	3867.75	3385	4215.5	3146.5	115924	10714.2	118981	14474	5398	9807.5	291350	647490	86382	147496	5088.5	7515.75
309	D7	46985.2	3995	6291.25	10844.8	4708.25	13699.8	25030.5	70151.5	85121.8	134414	3798.25	10092.5	7482.25	9548.75	39578.5	16221	86078	96966.5	174927	5020.25	11187.8	16481	4544	426674	52601	811237	72772.5	6592.5	3548.25	3657.5	3143	3921	3727.75	3329.25	4270	3112.75	1.25537e+06	36149.5	95174.2	205421	6223.5	8748	593644	870340	715133	83022.2	7942.5	7518.5
310	D0	5252.5	4563	45263.5	3487.5	4275.5	4398.25	5350.25	9126.75	4290	19076.8	3283.75	6162.75	2922.25	3835.75	3434.25	2893.75	4692.5	2822.5	4015.5	3427.5	3731	3010	4036	3611.25	3121.75	6642.75	2972.75	3340.5	3691.25	3957.5	3196.25	3964.5	3839.75	3381.75	4314.25	3093	13750.2	6697.75	94314.2	5347.5	4635	6859.75	11611.5	27325.2	15701	51205.5	4268.75	5206.75
310	D7	15853	5086	62549.5	3806.75	4393	5311.25	107753	230162	7241.5	46891	3600.75	15034	3053.75	3727.5	3407.75	4611.5	229050	2980.5	6526	3556	3738.75	3233.25	3855.75	3732.75	3828	36648	3401.5	3724.5	3536.5	4036.75	3200.25	3934.5	3660	3179.75	4222	3088.75	172170	7008.75	100230	305148	5035	8218.75	723014	870368	994080	138030	5229.75	10118.8
311	D0	308170	8212.25	182044	7170	4434.25	677281	31245.2	574342	34675.8	37807	3578.25	4261.75	2967	4613.25	5871	3733.25	16084.5	3386.75	11490.2	3975.75	5796.75	5205.25	4334	14072.5	8280.5	7822.25	10306.5	20162	4115.75	4529.75	3378	3907.5	3839.25	3513	4599	3605.25	1333602	8865.5	23281.5	22984.8	8253.25	11102.8	186436	554706	91684	68581.8	7934	14483.2
311	D3	754218	9896.5	96475.5	39700.8	5154.25	438298	157678	798982	161764	31322	3706	4081.5	3175	4390.25	5592.5	3890	15358.5	3777.5	64230	4835.5	5483	15279	4186.25	12696.5	36414.8	14164.5	54114	9927.75	3867.75	3997.5	3308.5	4027.75	4005.25	3380.5	4427.5	3284.5	1421167	10025.5	19082	34556	7190.75	8444	194761	579532	116986	80639.8	7664.5	6866.75
311	D7	1.42578e+06	16890.8	118260	242017	5201	671284	765945	1.43602e+06	818712	29631.5	3704.5	4108.75	3185.5	4431.5	7859	4428	16358.5	4268	267822	8079.5	7490.25	45348.2	4415	14758.5	145603	58193.5	204313	11032	3740	3975.5	3466.75	3893.5	4041.5	3435.5	4655.75	3411.25	1.38821e+06	12180.2	28401	38996.8	11092.8	11352	147416	606204	148746	232364	16614	8394.25
311	DE	872403	15017	105818	314356	4798	514555	770679	824772	932240	56053	3733	4421	3410	4611.25	8690.25	5657	23625.5	5823	231815	6939.75	5445.25	57920.2	4388.25	12924	114419	98713.5	105271	4966	3729.75	3989.5	3405.75	4071.75	4408.75	3859.25	4811	3488.25	439493	7036.25	90979	13730.5	7503.25	11579.5	30714	218216	39052.8	1.08167e+06	7884.5	17778.2
312	D0	8797.5	6054.75	322296	3681.5	4589.75	1.2012e+06	4973.5	8532	4886.5	84636	3655.5	35457.2	3048.5	4129.75	209244	3785.25	8109.5	3134	10240	3694	5845.5	3194	21856.2	1.07599e+06	3240.5	26265.5	3346.25	3838.5	3590.75	5179	3234.75	4167.25	70944.2	3149	4168.75	3113.5	125055	22337.2	13715.8	7416	4943.5	15381.5	9772.75	18594	25858	75887.2	6887	46961.8
312	D3	29785.5	6519.5	344055	5298	4420.5	1242790	40328.5	153809	33406.5	49632.5	3528	16994.2	3945	4002	126552	7242	7372	4039.5	9317.5	3546.5	5103	3432.5	15671	847629	4077	32807	4630.5	3448.5	3497.75	5054.25	3043.5	4051.75	43745.8	3328	4200	3196.5	1.39095e+06	42582	12347	45716.5	5423.5	12819	85211	108942	172176	151434	12532.2	39274.5
312	D7	146919	7723	539338	174888	5069.5	1639496	515406	1137595	558187	32063	3688.75	23546.8	19972.5	4233.25	127304	70886.5	19663.2	30599.5	15045.5	4015.75	4933.5	9790.5	17624	910962	41833.8	104639	72331.5	3224.25	3672.5	4637	3191.25	4159	46487.8	3286	4940	3381.5	1.31694e+06	58839	12586.8	196018	5885.75	12715.5	332693	331317	589701	892569	25591.5	25997.8
312	DE	510210	11566	420986	418058	5259.5	1.28217e+06	897440	1.03658e+06	1.13765e+06	65207.5	3973	26218.2	70026.5	4326.25	148777	173739	48975	205846	259449	7677.5	5796	100398	19579.2	1.01302e+06	227870	474465	261969	4773.5	3647.25	4925.5	3653.25	4193.25	65058.5	4182.5	13040.2	7497.75	793654	35375.8	15130.8	48861.5	6501	17198.8	126494	238812	219120	2.23986e+06	37358.8	31974.8
313	D0	70976.8	10781.8	293030	3886.5	4533	539999	24439.8	119516	6709.25	88454	3750.5	23428.8	3118.5	4019.5	51255.5	3949.25	11704.2	3390.75	7299.75	4022.75	5294.5	3269.75	4102	169625	3765	491871	3613.25	4086.75	3553.75	3811	3190.25	3930.5	3801.75	3391.5	4226	3223	10057.8	5125.5	7457.5	6547.75	4939	8439.25	7803.75	26661.5	12290.5	11613.2	4281	4694
313	D3	881870	12684	405076	16990.8	4750.5	690855	293752	693458	101786	322861	3687.25	16822.8	3147.5	4002.5	33658	6746.5	36561.8	4430.25	27560.5	3770	5009.5	3885.75	4126	139016	8860.75	787296	7671.5	7557.5	3635.5	3578.5	3160.5	4131.75	3678.75	3432.75	4549.25	3137.5	35413	5147.5	7365.5	17025.5	4768	8091.5	23937	82062	33722.8	21525.8	4895	4623.5
314	D0	18525.8	5759.5	20386.2	3363	4295	3939.5	9699.25	16504	6073.75	8758.75	3540.5	3561.5	2930.25	4042.75	3608	3107	5199.75	3219.5	13108.8	4207.5	7640	3841.75	4489.75	4455	3985.25	5542.5	4653	3848	3722.25	3738.75	3247.5	3956.75	3767.75	3502	5301	3272.25	109548	7332.25	10552	11672.2	4614	5040.25	194169	296516	66508.2	106664	5551.75	5871.5
315	D0	4638	3986.25	8275.5	3394.5	4262.25	18394	3417.75	4695.5	3518.5	224736	3676.5	4617.75	2963.5	4467.25	185941	3553.75	7541	3179	75038.5	4774	13261.8	3303	4044.5	4332.75	3574	5101	3554.5	3692.5	3588	3740	3104.5	4058.75	3645.5	3238.75	3916.75	3339.5	31006.5	5750.75	30039	4299	5461.25	124298	5640.5	11893.2	66140.8	62047	7283	135929
316	D0	13649	5146.75	68455.5	3357.25	11561	773662	4003.5	50330.8	5365	6593.75	3775.25	6308	2800.5	23850.5	96462.8	3344	35202	3720	13966.8	3845.5	12862.8	3353	4113	193984	3611.25	7077.5	3569.5	3671.25	3767.5	3597.75	3123.75	3864.75	3836.5	3158	4337.5	3201.5	20430.5	5465.75	58848.5	4532.75	5848.25	22575.2	16328	49352.8	12660	220866	13091.2	67610
316	D3	39163	5189.75	39943.8	3956.5	8695.5	458189	10430.5	162691	8282.75	9123.5	3650	4961.25	2978.5	19377.5	64147.8	3021.25	38333	2897	102044	4658	12296	3623.75	4243.5	184173	7774	15400	4840.75	3558.25	3589.5	3479.75	3258.5	4024	3809.75	3330.75	4089.5	3105	86439.8	5913.5	46054.5	5069	5129	17110	33399.2	223066	9754.5	252086	16073.5	61959.8
317	D0	10154.8	8090.75	280867	3757.75	5086.75	1.14983e+06	4291	14636.8	5428.25	28601.8	3396.5	20760.2	3035	4497.5	114340	3484.75	6008.5	3126	4983	3864	4080.5	3233	4108.5	338366	3518.5	4284	3774.75	3436.5	3784	3594	3144	4166.5	3716.5	3256	4185.25	3284.75	16550.2	8148	40821	4300.25	8243	79479	4678.5	11151.8	12808.2	27117.5	11344.2	4987.25
318	D0	635094	23217	67389.8	73183.2	5487.75	405393	161201	216909	298798	65202.2	3872.5	3751.5	3665.25	3977.5	4373	6240.25	5695.5	20793.2	77636.5	4262.5	4525.25	9795.25	4633.75	661758	47478	37922.8	79605	4256	3690.75	3870.5	3320.25	4107.5	3825	3472.5	4268	3379.25	941262	29191	28018	219228	9647.5	16435.8	648110	113140	307710	108745	11289.5	8002
319	D0	385291	11186.5	132998	39220	4889.25	558935	287952	537483	216457	41109	3588	3793.25	3384	4452.5	4120.5	4411.5	19561.8	8346.75	118991	4511.5	45445.5	8586.5	4210.75	358438	32575.8	46358.8	43767	4172	3695.25	3871.5	3288	4257	3780.75	3313	4390	3279.75	896253	14979.5	14938.5	84698	6578	17964	201321	598595	298400	170208	24171	7679
319	D3	3.54055e+06	72933.2	124328	422378	9101.5	407028	1.50613e+06	1.56104e+06	1.56078e+06	67078.5	3582.75	3834.75	3748	4166.25	4069.5	9581.25	31032.5	12103.8	316995	11529.8	34680.2	55791.8	4693.25	250969	155772	144878	195740	4511.25	3911.5	3851	3422	4402.75	4017.75	3533.25	4597	3517.75	1.22369e+06	14966.2	18188.5	118063	6738	14580	357480	711348	542702	966797	100594	6894.5
319	D7	4.49026e+06	101973	115324	544046	9445	310680	1912038	1.71205e+06	1976417	80395.2	3758.75	3888.25	3942.25	4213.5	3857.5	10995.5	45519.5	12999.8	570759	16371.2	31482	75487	4937	246372	218719	217048	280634	4031	3769	3786.25	3228.25	3950.5	3886	3517	4339.5	3222	1.06926e+06	13837.8	17981	132807	7904.75	16289	341628	723279	471562	1126388	76907.5	5958.25
320	D0	8977	12788.8	585966	3612.75	4675.25	1931921	4198.5	13907.8	10815.8	51325	3485.25	9722	3041.25	3953.5	103851	3716.25	5936	3301	4264.75	4154.5	15658.8	3332.5	4246.5	2072011	3319.5	5440.25	3936.25	3337	3654.25	4688.75	3254.75	3974.5	4182.75	3206.5	4108	3223.75	199704	5702	29168.8	145110	6204.25	16154.5	317678	197539	474446	60135.5	5880	26375.2
320	D3	14542.8	12799	552651	4387	5039.5	1.76867e+06	5847.5	33166	24759	35956	3652.75	10069.8	2916	4838	12825.5	3264	12307.5	3429.75	8304.75	4091.5	16186.5	3301.5	3979.75	2.20922e+06	3434	5379	4047	3359.75	3777.5	4474.25	3204	3950	4164	3185	4246	3317	472364	6979.5	34731.8	33671.5	6193.5	24578.5	96365	125342	115397	57527	6077	34957.5
320	D7	83320	11931.5	459062	5929	5000.5	1.46604e+06	11320	62363.8	48440.5	434203	4519.5	9169.75	3307.5	5112.5	3888.75	4308.5	9140	12309	65633.8	4707.5	14332.5	3398.75	4207.75	1976723	3532.75	6125.25	4811.5	3370	3653.5	4454.25	3186.75	3958.75	3986.5	3416	4071.5	3231.5	621373	10541.2	36539.5	73725.8	6748.5	23616.2	219406	195438	258640	884419	18843.2	27716.8
321	D0	7594.25	5570.25	81369.8	3647.5	4400	86525.5	5598	9711.75	9689.25	34384	3855	14575	3223.25	4355.75	10556.8	3116	5110	3790.75	100055	5894.25	4513.75	3896	4058.75	590554	7952.25	17982.2	9788	3623	3788	3645	3374.75	4071	3758.75	3295.5	4282	3214.5	66989.2	4892.25	17748.8	8844	5759	6892	20454.5	54091	41519.5	39364	4514.5	7659
321	D7	343579	8677.25	72458	112508	4467	75463	460883	565115	506586	603248	8895.5	11794	4879	4396	6649	11075	18625	46457.5	372676	12985.5	5810.5	16199.5	4289.5	19924.5	52300.5	55762	66865.8	3455	3670.75	3838.5	3278.25	4066	3786.75	3280.25	4047	3289	1.74767e+06	29520.8	22459.2	62337	12024	10408	204002	448268	214907	40044.8	5723	8803.25
321	D7	690278	15858.5	68576.8	252250	5228	80659.8	953872	980337	1.09597e+06	1.02728e+06	14624	16888.8	11099.5	4933.5	13206.2	44410.2	58581.2	149860	6849.75	5255.5	48314	3151.75	4182	1.66901e+06	4072.75	5503.75	3783	3366	3696.5	3690.25	3228.5	3819	3860.25	3410	4522.5	3179	1.78653e+06	29066.5	26681.2	91792.5	14258.5	10726	300548	560064	235816	26891.5	4869	8642
321	DE	509570	8826.75	57248.8	218725	4973.5	70190.2	621203	702236	825261	2.29841e+06	17151.5	8973.5	11494	5271.5	7255.25	44337.5	121273	158879	6409	3847	4887.75	3164.75	4175	5588.5	3327	4819	3750	4550.5	3652	3906	3289	4105.75	3796.75	3449.75	4465.25	3371.5	791990	9101.75	18415.5	28619	7235	7927.5	64823.2	122062	74878.2	17588.8	4160.5	6105.5
322	D0	11362	19970	36897.2	3446.25	4485.5	59393.5	5892.75	6102	3684.75	46031.5	4583.5	5071.25	3353.25	4581.5	4618.5	3781.5	5286.75	5269.25	5661.75	3826.5	5970.25	3407.5	4209.75	1.58639e+06	3457.5	4769.75	3456	3286	3590.75	3735.5	3279.75	4000	3804.5	3243.5	4124	3244.5	22221.2	5578	5838.5	4524.25	5548	5202.5	8230.5	22184	12327.5	116480	8641.5	26096.2
323	D0	27503	14241.5	76620.8	3669.75	6957.75	4379.5	4461.75	9070.5	4180	26922	3723.25	3871.25	3057.25	6791	3630.5	3114.75	8229	3022	4705	4206.25	4306	3335	4641.75	4329.75	3598.75	5430.25	3641.75	6564.5	3859	4412.5	3276	4021.5	3840	3439.5	4115.75	3361.25	15736.2	6450.5	14803	4526	16453	7009.25	7282	27619.8	21401.5	89269.8	9203.25	85164.5
323	D3	44314	13693.5	67827.8	3522.25	6674.25	4422	14683	47707	4429.5	27549.5	3581.75	3306.5	2976.75	6279	3404.5	3071.5	9378.5	3393.5	4561.5	4318.75	4619.75	3281	4553	4171.5	3889.75	5931.25	3692	61282.5	3915.5	4489.75	3463.5	4092.25	3915.5	3513	4377.25	3685.5	16557	6069.25	12077.5	4594.25	13738.5	6236.5	9120.5	49739	54424	80676	8504.75	65776.5
324	D0	285582	5709.75	137826	35895	4513	1845997	309984	811050	527784	502437	4038.75	11202.5	4405.75	4381.75	86514.5	8981.5	67111	53271.2	86451.5	4137.75	3714	6122	4147.5	662574	20986.2	28703.5	8523.5	3653.25	3803.5	3810	3376.75	4024.5	3952.75	3405.5	4380	3232.5	906853	18986.5	16031	655588	9203.5	129967	934774	483528	1278550	113323	8504.5	9852.5
324	D3	414488	6537.5	151773	71825.2	4560	2160689	477565	1.19505e+06	516206	32938	3174.5	4458	2958.25	3743.75	81006.5	3144.75	8364.25	3471.5	84772	4487.25	3789.5	10185.8	4164.75	498202	41066.8	62520.2	12896.8	3399.75	3722.5	3540.25	3208.75	3959.5	3803.5	3187.25	4487	3276.5	1001087	17441	14105	775390	9009.75	138101	1.0726e+06	524221	1.24435e+06	104677	9339.5	10280.2
325	D0	129516	6714.75	396633	14033.5	10102	252926	112631	185778	89933	95145.5	3571.75	4278.75	3061	4091	4239.25	3368.5	6008.25	3720.5	19138	4147.5	4175	5253.5	4192	4229.5	7703.5	14561.8	22123	4054	3717.5	3738.75	3272.5	4073.5	3798.5	3318.5	4183.25	3289	194586	6354.25	6844.5	10794.5	6155.75	5776	26723.8	74872.5	56995.5	322203	11044	215596
325	D3	1.23152e+06	13762	380453	221108	9794	226212	844984	864975	750249	336416	4052.75	4220	3233.5	4003	3761.5	4301.5	7074.75	5225.25	209166	6160	4731.25	29019.2	4324.75	4656.5	79925.8	51430.5	195378	3790.75	3708.75	3882	3368	4132.75	3839	3281	4385.25	3331.5	556690	13111.2	7197.25	32933.5	7119.75	5279.5	71506.5	137156	115476	1.31045e+06	14014.5	91811.5
326	D0	27106.2	4888	53860.8	4308.25	15193	468346	6246	23844.2	9773.5	7176.25	3500.5	4348.75	3032.25	5631	35445.8	3137.5	26064.2	2933.75	67888.2	4995.75	6346	4153.75	4245	129300	18823	109530	14750.5	3535	3702.25	5709.75	3295	4190.5	3820.75	3424.5	4208	3100	25267.5	4665.75	10299.2	4745.25	8218	7942.75	5931.75	14406.5	13006	108776	13295	13799.5
326	D3	606380	5907	108150	49351	27969.5	892890	92373	186955	241344	43305.8	3498.5	4707.25	3441.25	7605.25	59851.5	6335.25	39986.8	13617.8	6028	3833.5	6586	3185.75	3736	3824.25	3446.25	4329.5	3436.5	3263.5	3606	3562.5	3203.75	3936.25	3763	3332.5	4284.25	3422.75	354449	8172.5	15194	25626.8	12319.5	11388.2	60311.5	160940	116970	418028	21298.5	24733.2
327	D0	7974.5	4185.5	18074.8	3618.75	4383.5	39679	3789.25	5700	3502.5	14327.5	3623.25	4618.25	2867.5	4601.5	4511.75	3223	5228	3051.75	5666.25	4248	4023	3379.25	4804.75	199201	3517	6922.5	3517	4576.5	3676	3807.5	3369.5	4102.5	3790	3375.5	7037.25	3245.5	49725	13462.2	17586.8	3665.75	5676.5	8833	5282	31846.5	11965.5	22286.2	4280.5	4637.5
328	D0	12108.5	15681.5	115628	3512	4473.5	199988	3592.5	15920.2	4250	48409	3720.25	6974.25	3007.5	4328	6743	3341.25	12462.8	3020.5	780943	6656	5297.5	18849.5	4073.75	51587.5	98459	103347	225965	3522.25	3607.75	3861	3353.5	4062	3884.75	3321	7469	3231	41285.2	5725.25	14175	5999.25	9291	7737.75	8558	15035.8	12696.8	21650.8	5263.75	5005.5
328	D3	17733.8	9339.5	83456	4293.75	4625	148061	8067	26403.5	12266.5	39045.5	3679.25	8381.25	3068	4809.75	10124	3255	13118	3388.75	8895.75	4173.5	17647.2	3324.5	4169	2154314	3321.5	5718	4245	3399.75	3717	3846.5	3278.25	4013.25	3855.75	3310.5	5531	3193.25	419030	7854.75	10346	37985.8	6139	6672	46143	88079	89782	21428.5	4832	5306.5
328	D7	159040	15873.8	194659	14027.2	4972.75	360539	46956.5	179412	78880.8	60297.5	3818.75	17306	3541	6257.25	26334.5	5475	26824	7927.25	1.40839e+06	8127	5379.75	57857.2	4641.5	47188.5	269318	182096	690787	3506.5	3717.25	3856	3239.5	4219.5	3840.5	3281.75	7620.5	3323.25	1649352	14955.5	10507.8	168168	8258	7107	235240	333849	448502	47156.2	6123.25	5905
329	D0	4794	3853.5	5032.25	3502.75	4293	24218.5	3880.5	5086.25	4571.75	13006.5	3449.25	6719	2862.25	3743	69282	3127.75	6843	3267.5	4959.5	3635.75	8143	3337.5	3884	14764.8	3518.25	4733.75	3196	3531	3678.5	3765	3145.75	4032	3849.25	3238	4240.75	3360.5	40241.2	5636	91032.2	8903.5	4318.5	16437.8	18877	46274.2	11581.8	32470.2	5604	9693.5
330	D0	4560.75	3714.75	4080.25	3322.5	4343.75	4063.5	3780	8147.25	3598.5	46827.5	3709.5	4070.75	3051.25	3674.5	5370.75	8037	12294	3572.5	12723.2	4351.25	3859.5	3600.5	4317	78394	17744.5	11518.5	4412	4378.75	3911	3621.5	3398.25	4105.25	3877.25	3424.25	4300	3169.75	612980	7208.5	30016.8	295966	4214	8595	356395	72117.5	983868	226066	7967	29554
330	D3	14713.2	3840	4220	3297.25	4341	4818.75	30080	39830.2	4540.75	78878.5	3975.5	3781	3005	4033.75	4608.5	9534.5	14889.5	4373.5	49596	4870.5	4026.75	6433.5	4232	90661	40871.5	23363.5	16182.2	4192.5	3858	3954.75	3367.5	4116.75	3815	3502.5	4284.5	3256	942822	7233	23382.8	299586	4577.5	8106.5	433076	111870	1.1055e+06	304572	7869	24187.2
330	D7	40924.5	3961.75	4535.5	7352.5	4406.5	4922.25	51759	62704.8	58300.2	197112	4062	4364.75	3607.5	3752.25	5238	12040.5	19082.5	7159.5	220769	8674.5	4319.5	35041.8	4733.75	89027.5	165533	83301	126934	4570.5	3808.25	3780.75	3233.5	4183.5	3719.75	3579.5	4327	3290.75	981500	9562.25	27527.2	261824	4384.25	8851.5	381555	173853	874550	728016	9008.5	28629.5
331	D0	8975	10483.8	166208	3734.25	5658.25	166259	5343.5	16170.8	6164.75	25386	3907.5	10825.5	3264.5	4158	12658.8	3441	7092.25	3838.25	399885	10561	6737.5	45126.5	4444.5	52665.2	105164	154933	100098	3462.25	3709.5	3576	3215.75	4060.25	3793.75	3490.75	4214.25	3061.25	18597	5499	9997.25	17125.2	6529.75	5732.25	20839.8	28311.8	53101	28509.8	5181.25	6884
331	D3	37716.8	12802.5	212200	8284.75	6224.25	222228	54146.8	148256	51490.8	23945	3897.75	10220.2	3180.75	3918.75	12815	3855	9060.5	4480.75	167607	4650	3935.75	5424.75	4315.5	4145.75	22035	39934.5	8883.25	3488.5	3661.25	3767.5	3092.5	4108.5	3800	3233.75	4269.5	3235.25	84558.8	6579	11502	61844	8387	6475.5	89096	80323	191128	115968	6827	15242.5
331	D7	481454	13017.5	152279	129144	6081.25	140799	577552	1.03286e+06	440059	58793.2	3918.25	10633	4661.5	4138.5	12863.5	16532.5	54102.2	52488.8	6283.75	3947	5839.5	3120.25	4109	1346596	3457.5	4388.75	3232.5	3248	3812.25	3555.5	3238.25	3847	3657.5	3341.75	4112	3208	863403	11987.2	12218	176642	9060.75	7382.75	324778	167942	418207	606148	10739.8	12674.8
332	D0	7449	9333.75	99279.5	3479	4394.75	4348.5	3768	8436.75	3851.75	48679.5	3731	4358.25	3077.25	9284.75	4023.25	3447.5	14317	3025.5	4324	4156.75	6512.5	3256.75	4139.25	4003	3491.75	4746.75	3464	4260.75	3738.25	4100.75	3308	4081.25	3910.5	3328	5851.5	3348.5	52002.5	13704	79622.2	3981.5	6554.5	5164	6060.25	17736.2	26149.2	209754	7517	33216
333	D0	9959.25	11143.5	174060	3350	4463.25	773001	3897.5	12706	5500	38004	3587.5	9296	3334	4572.5	69525.2	3665.75	5247.25	3951.75	6231.5	3585.5	4100.5	3241.75	3969	5182.75	3308	4164	3460.5	3537.75	3547	3780.75	3005.25	4111	3800.5	3384	4300.5	3105	21109.5	5014.5	13443	4629.75	5059.25	6199.25	5365	9121.5	16008.2	55303.2	4670.25	5785.5
333	D3	95897.8	12610	204220	5318	4606.75	916609	15370	43040.2	30989.5	48129.2	3338.25	21175	2993.5	4411.75	115248	3474.5	6644	4621.25	88975	4055	4234.75	3567.5	3974.5	6584	4339.5	7491.75	5187.5	3686.5	3601.5	3763.5	3184	3887	3809.5	3214.5	4374.5	3124	409346	18471.8	17562.2	25610.5	6305	8933.5	33635.5	30777	97249.5	143719	5828	10855.8
333	D7	346937	10945.2	142745	107449	4643.75	643038	346004	324084	395131	141581	3637.5	13658.5	4151.25	4148	106405	20089	47240.5	26950	465557	4309.5	4235.5	18159	4157.75	5750	76564.5	48561.2	71581.2	12139	3581.25	3846	3087.5	4119.25	3748.5	3309.5	3887.25	3141	981689	27523	15878.5	122282	6180.25	8475.25	241334	144957	367562	131898	6114.75	7112.25
334	D0	218520	10125.8	288582	6940.25	6800.5	485381	38946.5	257404	45632.5	128672	3650	11119.8	3066	4532	108920	3728	13025.8	5570	1666225	13379.8	5517.5	16835	5285	28958	61959.5	188066	22696.8	79565	5022.75	3723.25	3403	4189.5	4001.5	3688	4806.5	4569.25	178878	7051	25467.2	50521.2	5103.75	7565.5	79347.5	137542	134632	148858	8145.5	21160
334	D3	1515412	36683.8	198809	101944	6530	314866	408492	1.19905e+06	456650	535600	4853	9023.5	4332	4752	78192.8	9574.25	59430	56919.5	80738	4336.5	3980	6995.5	4200.25	625881	24854.5	33614.2	10440.5	241467	6386	4033.75	3545	4034.5	4015.5	3783.25	4872	4967.75	803358	9443.75	26081	281070	5272	7323.75	404927	423781	643492	559138	11408.2	16287
334	D7	3.08946e+06	63709.2	215022	876598	7466.75	282770	2.59211e+06	3521722	2.61748e+06	453089	4971.5	11088.2	7497.5	5096.25	76928.2	36354.8	102006	65264.5	2.60938e+06	24597	16736.2	40474.5	5404.5	212552	196136	214721	259974	183417	6046.5	3923	3499.5	4224.75	4033.5	3725.75	4795.5	4123	1068505	13918.5	33221.5	427852	5980.5	8679.5	623495	592756	930978	1.51949e+06	18988	16930
334	DE	3.20896e+06	73808	368144	949974	6952	352101	2923023	3.59517e+06	2.86701e+06	458756	4808.5	5494.5	6230.5	4416.25	29668.5	21875.8	43652.2	52504.8	175814	7655.25	4653.25	99018.2	4625.5	194243	352641	215433	384372	220474	6556.5	3949.75	3589.5	4191.75	4110.5	3687.75	4626.75	4238.5	958444	11585.2	34114.2	359436	5650.5	8218.25	514130	563138	830597	1.57499e+06	15635.5	12438.5
335	D0	6013.25	5109.75	24181.5	3621	4324.75	202596	3622.25	5322.5	3952.5	13838	3799.25	4287.25	3018.75	4692	25283.2	3715.5	6928.5	3296.75	4854	3809	7819.5	3197.5	4141	3990.5	3702.5	5258.5	3460	3342.5	3937.25	3803	3235.5	4172.75	3877.5	3332.5	4334.5	3236.25	14007.5	4707.75	5459	3431.25	5659	8084	3628.5	8125.5	6817.5	18277.5	4107.75	4159
336	D0	224684	10647.5	168580	4443	4563.5	386788	121898	180090	17424.5	11474.2	3367	3888.5	2842.75	4095.25	4094.75	3317.75	5170	3141.25	109977	4394.5	6185	124140	4444.5	38834.8	129838	6903.5	335980	4315	3582.75	3471	3227.5	4239.25	3849.25	3624	4297	3401.5	554172	10163.2	7202.5	7397.25	6461.5	9518	17734.5	59228.5	33685.5	468656	9083.75	13085
336	D3	1.62842e+06	32754	145812	42642	5278.25	321989	850334	937340	211354	10701.8	3557.5	3801.75	3479.25	4562.25	3948.5	3615.75	5437.25	4025	596181	6075.25	6311.5	808972	4411.5	39991.5	1.00413e+06	12927.8	2.41666e+06	3803	3699.5	3731.5	3269.5	4133	3668	3230.5	4508	3296.5	1.11282e+06	20095.5	7860	20044	7369	14955.5	49067.8	215653	77528.5	815371	19800.5	16682
336	D7	3.80125e+06	94329.2	205322	770520	6885	443771	2.70252e+06	1.81117e+06	1.97484e+06	14688.5	3426.25	3667	3416.25	4006.25	3922	4119.75	5902	4576.5	1458337	10636.2	7736.5	1134772	4736.5	43844	2.03553e+06	38843.5	2.20363e+06	4422	3637	3822.75	3292.5	4090.25	5009.5	3437.5	4416.75	3374	889157	16002	7903.25	39585.8	7407.5	33996.2	65525	371509	48478.8	603484	19055.5	10870.8
337	D0	8838.25	8579	65292.2	3934.75	4461.5	828796	3816	5963	3853.5	42431.2	3715.5	11282.8	4719	3698.75	14021.5	19052	67748.5	53562	6822.75	4043.25	5798.5	3134.75	4060.5	1.42387e+06	3486.75	4424	3184	3972	3594.75	4193.5	3086	4197	3784.5	3258.5	4365.25	3142.75	46687	7870.5	20654.2	5316.25	7058.25	38578	4571	12928	22102	178034	4883.25	14890
338	D0	5806	3615	6168.75	3322.75	4367.5	4372	3289.5	4319.5	3242.5	81839.5	3869.25	4590.75	3142.75	5743.25	3895	3159.75	8072.5	3270	5377	4556.5	9700.25	3540.75	4570.75	4104.25	3627.5	7315.25	3992	4430	3938	3674	3280	4222.75	3765	3425	4240.75	3168.5	37521.5	5937	22899	3686.75	7659	15162	4738.75	8676.5	12695.8	114924	7107.75	11578
339	D0	208081	7437.5	13141.5	9646.5	4693.25	24592.2	58038.2	68192.8	48909.5	47102.5	3494.5	4388	2930.25	4951.75	3656.5	3466.5	5940	3235.5	1.5209e+06	16294.5	4816	5923.75	5042.5	14299.8	13735.5	28597.5	21163.5	98873	3988	46556	3431	4328	3918.25	3268.5	4223.25	3586	340216	4833.25	8429.75	18114.2	4880.5	7586.75	37748.2	76453.2	108971	70214.5	4971.75	5666.25
340	D0	33968.5	5377.5	61850.5	3796.75	4475.5	454517	5072	20792.5	6873.5	20379.8	3531.75	4173.5	3096	4471.5	4546.75	2783	4201.5	3358	15572	4014.75	4828	3487.5	4259	90007.5	4785.25	11493.5	3829.75	3910.5	3573.5	3845	3256	4245.25	3781	3301.5	4339	3123.5	27332.5	6192.5	17891.8	5667.75	4801	6008	16434.2	32372.2	22776.5	193227	5409.25	13042.8
340	D3	358126	7035	65526.8	28436.8	4630.25	423266	130674	281401	123022	52845.2	3759.75	3997	3243.5	4068.25	4148	3706	16796	4855	80660	4254.5	4956	7894	4148.75	111046	33921.2	79248	28682	3743	3520	3821	3146	4155	3708.5	3290	4065.5	3241.5	320965	9784.5	21790.8	23681	5130.5	6264	99003.2	156755	111009	172684	5944.5	13966.5
340	D7	1.94064e+06	27256	73864.5	305877	5484	488287	969541	1180142	976477	19953.2	3507	4183.75	3145.5	4677	4327.5	3754.5	5627.5	4639.75	435911	9608	5870.75	35675	4763	135256	149800	209932	163781	3817.25	3615.5	3685.75	3325	3946.25	3813.5	3375	4317	3329.5	783998	10641	22812.2	67958	5152.25	6431	185374	269211	223760	77327.5	5741.5	11832.5
341	D0	29792	5643.5	43121.8	3347.25	4276.5	4598.75	7269.75	145515	3612.5	13378	3546.75	4494	2955.75	4131	3600.75	7852	18786.2	3110.25	33594	3889	3795.25	3163.5	4932	3937.5	3840.75	6122.5	3677.5	4974.5	3618.25	3723.5	3260.5	4011	3721.75	3370.25	4308.25	3239.75	29724	6933.25	28523	5922	5411.5	4270	23960.5	63454.2	53113.5	246180	8959	49808.5
341	D3	1034882	9761.5	31229.8	22551.2	4612	5465.25	201103	861844	54025.5	78393.8	3668	3977.5	3123	3992	3745	7761	19743.5	3610.75	541120	8175.25	4643.75	13364	5311	4751.75	53460.5	65250.8	27835	4692.5	3794	3813.25	3136.75	3939	3737.75	3374	4372.25	3190	313216	10950.8	22054.2	23699.2	9241	5583.5	134560	192716	178949	334873	8395	36145
342	D0	8429	10082.8	727759	3593.5	4546	547968	3841	7236	8673	26791.8	3614.5	13693.8	2991	4014.75	6252.5	3245.75	6897.25	2856	4479.5	3865	93827.5	3338.5	4149.5	353574	3580.5	5178	3513	4362.75	3821.75	33321.8	3259	4143.5	15663.5	3396	4425	3305.25	13414.2	4418	36218.5	3565.75	5513.5	13236.5	4056.5	6498	8342	50978	7007	12270.5
342	D3	7431.75	8468.75	584110	3537	4409.25	375967	4856.75	7770.5	7845	42148.2	3532.25	15228.5	3024.5	3825.5	6628.75	3138	8287	2839.5	4655.75	3996.25	106112	3285.5	4152.75	420790	3598.5	5773.5	3599	4331.25	3789.5	37781	3251.75	4126.5	17915	3460.75	4573	3389.5	13798.5	4105.5	31749.2	4712.5	4915.5	11503.8	5644.5	7976.5	11003	57252	6450.5	12892
342	D7	79559.5	11695	734423	7061.5	4828.25	571162	67347.2	89684	46268.5	44556.2	3768.25	13413	3036.5	4090.5	6207.25	4278.75	37928	3292.5	6136	3920	91563	3451.5	3998.5	366620	5602	13994.2	9760.75	4493	3541.75	28963.2	3469.5	4231.25	16395	3543	4329.75	3700.5	64278.8	4383.5	34701.2	15859.5	5145.25	12826	25877.2	26252	46797.2	100369	7205	15096.2
343	D0	11057.2	5768.5	244875	3910.25	4738.5	1.41476e+06	4043.5	6642	5587	23038	3553.5	18115.8	3149	4224.5	74588	3290	15108	3466.75	46947.8	4687	8263.75	21204	4041.75	37722	50601.8	46215.5	191167	3582.75	3675.75	3936	3377.25	4053	3803	3348.75	4048	3270.5	53053.2	6716.5	38712.5	8750	5041.75	9732	24660.5	33347.8	43812.5	34948.5	4582	5968
344	D0	2.4411e+06	14439.5	75349	80820	4672.5	403199	260117	181784	289990	595413	10066.5	4523.75	3997.5	4142.25	5785	5181	10569.8	12643.5	347004	8576.25	5334.75	62687.5	4302	7522	177471	106411	212936	3935.5	3729.5	3887.75	3427.5	4077.5	3733.5	3501.5	4561.75	3313.25	789278	15994.5	7547.5	29129	11347.8	38248	350062	822865	157676	1.90147e+06	9631.5	19047
344	D3	3.40991e+06	22786	104890	291076	4912.25	609054	889946	468582	975618	599639	10489.8	4337.5	3966	4225	4618	5641.25	14904	10998	710762	12389.2	5501	95254.8	4405.5	7026.25	293864	151967	434641	4321.5	3715	3813.25	3101.75	4177	4007	3341.25	4376.25	3227	742728	16412	8806.5	55100	15777	50265.2	355386	928608	255490	1.76337e+06	9050.25	20250.5
344	D7	2106770	16887.5	48789.5	198583	4908	356364	661897	323518	725432	358625	7732.75	3809.25	3467.25	4098.5	4090	4596.5	10810.5	8906.5	510151	11073.8	5195	83721.5	4562	6307.5	248916	153260	391471	3854.5	3682.5	3729.5	3196	4067	3806.5	3340	4472	3398	601990	11818.8	7656	35790	12382.8	42629.5	250693	683951	183379	1102535	8457.5	12719.8
344	DE	2.61061e+06	15571.5	70559	362328	5103.75	671334	1.15639e+06	509969	1376352	512968	9622.75	4215.75	3922.25	4087.25	4593	5514.5	11349.5	12024	473244	9494.75	5601	97850.2	4487	8179	291368	290892	398846	4928	3655.5	3869.25	3273.5	4076.5	3903.5	3418.5	4646.5	3515.25	777113	16088	10724.5	52524	18696.8	72119.5	347410	1.00511e+06	268046	1.40894e+06	8172.5	12139
344	DE	1.20559e+06	14345.5	74162	285996	5099.5	813731	863661	792904	1078013	204606	5130	4097.75	4080	4048.25	5517.75	5832	8073.75	10841	125863	6228.25	5088.5	60952.2	4385.25	6215.5	128396	278880	114354	4364	3746.75	3838.25	3173.75	4169	3883.75	3400.25	4654.75	3351.5	320275	9537.5	8657.5	20009.5	10980	52508	227421	723768	168269	857062	6315	9328.5
345	D0	356937	11024	90332.5	25518.5	4780.5	433474	105026	267890	187741	11596.8	3300	11046.5	3213.75	4171.5	73795.2	3969.5	7581.5	5617.75	126972	4410	5389.5	9058.25	4236.75	265840	30494.2	259637	34002.8	3931	3745.75	4370	3252.5	4172.75	3987	3338.75	4184.75	3285.25	245522	6329	256247	98022	6556.5	23853.5	215922	586310	244276	494663	24976	37237
345	D3	793690	17983	60255	88516	4937.75	258873	302572	540566	463826	16821	3403.5	6780.75	3277.25	3443.75	49133.5	4706	6588.75	6553.5	257436	5697.75	5396.25	21173.5	4441.5	186986	82752.8	326910	79316.8	3799.25	3647.5	4104	3328.75	4155	3787.5	3469.5	4426.75	3240.75	216046	5744	173659	136985	5110.5	19873.5	305066	708469	319589	313890	9246.5	15231.2
345	D7	3.70601e+06	70080.5	75772.8	393904	6054	319479	1452935	1.48334e+06	1.43964e+06	28656	3514.5	6471.75	3521.75	4149.75	41601	4994.5	8163	7289.5	670230	9183.25	5360.25	61769	4616.25	150874	223331	522241	210209	4129.5	3732	4104	3236	4009.75	3967.5	3540	4153.25	3197.75	276204	7824.5	225432	241544	5291	22965.8	422808	769472	426945	313550	10373.5	14697
346	D0	80710.2	6247.5	48459	4017.5	4509.5	409456	49376.2	75558.2	16466	57116	3619	8369.75	2980	4195.5	84921.5	2758.5	8734.5	3152.75	192010	4270.5	4385	3433.25	4692.75	52861.8	5364.25	24365	6227	6638.75	3846.75	3865.25	3328.5	4101	4193.25	3577.75	4506.25	3348.75	50977	5080	4852	197514	4726.75	6641.25	211210	15498.2	387388	71150.8	5563.25	9009
346	D3	805944	9047.75	34655	64726.2	4687.25	264946	477820	633435	289972	134265	3511.5	18373	2995.25	4343.25	144416	3566	14680.5	5018.5	1.67724e+06	13999	5302.5	16415.8	5025.5	31607.2	65159	201761	21397	57251.5	3565.5	3761.5	3164.5	3815.5	3829	3212	6557.5	3271	496154	13693.2	6616	634185	6126	8993.25	944789	113353	1164559	753774	22976.2	11681.2
346	D7	3.21233e+06	48102	52439.5	744994	6633	363778	2.71722e+06	2.35736e+06	1.85503e+06	58759.8	3697.25	10145.5	3013	3871.75	128149	3257.5	5447.75	3170.5	2.26246e+06	34430.2	6995.25	65553.8	6144.25	29369.2	238604	464804	141000	62739	3551.75	3745.5	3217	3966	3747	3529.5	11871	3447	771296	19732.5	7733.5	603955	7301.5	10094.5	925360	279498	1059017	506236	18973.8	10566.5
347	D0	21360.2	12190.8	78508.8	3830	4736.25	512370	4083.75	29967.2	8287	19802	3742.75	4342	3036.5	4436.5	4814	3495	5757	3161	4492.5	3989.5	4161	3446	4409	5054.25	3966.5	6588.5	4242.75	4263	3833	4959	3238.5	4170.5	3960.75	3494.25	4465	3306.5	71981.5	5535.25	7800.25	14240	5624.5	7509.75	16082.2	14632.5	36722.8	15196.5	5156.5	4949.25
347	D7	1.92423e+06	20915.2	66108.5	376140	4925	420855	1.16003e+06	1.22463e+06	1179996	34336	3784	4048	3576	4165	4123	9572	11484.5	10264.8	102086	5740	4243.5	44707	4156	4963	95984	69987.5	173114	7945	3923	5907.75	3350.25	4099.25	4098	3542	5094.75	3454.5	1.67248e+06	38657	9251.25	156741	7004.5	9394	278724	223902	439431	282572	12644.8	5770.75
348	D0	4811	3691	37974	3399.5	4375.5	4295	3556.5	4766	3457.25	9408.5	3341.25	4211.75	2842	4288	35367	3097.5	5553	2814.5	5479	4196.75	8339.5	3453.75	4176	4003.75	3825	5278.25	3675	15629	5779	7597.5	3525.5	4197.25	3977.5	3502.25	4581	3596	119548	7418.25	47094	4806.5	4873.5	4617.75	6227.5	19422.2	14099.8	36372.8	6502.25	140837
348	D3	4183.5	3874.25	25546	3388.5	4497.75	5177.75	3502.5	9627.75	16006.8	11894.2	3666	9338.75	3091.5	3961.75	3666.5	3467.5	9507.5	3821.5	8441	4164.5	7495.25	4878	4133	4077.5	24801.5	61494.8	7925	11264.5	4812	6052.5	8773	3933.25	3925.5	13887	5124.25	13464.8	1722140	66359.2	45280	102196	6869.75	9355	232535	307490	259518	186864	65317.2	65390.8
348	D7	4485.25	3959	18783.5	4339.5	4508	4531	13631.8	32600.2	51454.2	183845	4852	22042.5	7503.5	3842.75	42930.8	24252.8	54941.2	51727	18858.5	4506	7524.75	11495	4458.25	4531.5	93203.2	163761	23902	11684	5146	7322.5	10832.2	4129.25	3892	19458.5	6420.5	14609.5	807880	40848.8	23045.2	77291.2	6732	11852.5	172772	337640	160008	289102	134614	54461
348	DE	38273	4212	36295.2	22079.5	4467.5	4347.75	59472.2	109686	136848	139042	3687	8853.75	6936.5	4220	3754	29082	59759	110214	370701	11313.2	7182	37639.8	4350	4645	155612	215566	96546.5	18352.5	4625.25	6345.25	3958	4077.75	3667.5	6070	6301	5011.75	1.09162e+06	33034	58750.8	52427	6783.5	6836.5	118791	405777	146767	510471	77194	177182
349	D0	798850	12894	204026	32324	4889.75	1.85862e+06	131532	112428	147561	102245	3674.75	18564	3919.5	4032	146508	6536.25	25839.5	15496.5	207844	6968.5	9203.5	17116	4365	203260	40627.5	66353.8	37811.5	3408	3529.25	3824.5	3185.75	4044.5	3785.25	3088.75	4360.5	3102	473366	10742.5	21063.5	17010.5	5717.5	37566.2	62832.8	83244.5	161125	2550819	55128	193006
349	D3	1.04289e+06	20027.5	170462	182037	5247	1.43963e+06	515125	335447	691334	209206	4214.25	16148.8	8517	4094.5	169477	22451.5	40740.5	55191.2	311418	10897.8	9054.75	75774.5	4785.25	221575	131035	178900	132700	4021.25	3645.5	3724	3263.75	4045.75	4101.25	3607.75	4390.25	3536	385522	10220.5	19791.5	41379	5954.5	31737	130291	150264	273315	2.49277e+06	47518.2	74271.5
349	D7	1.13658e+06	23621.5	162557	410203	5351	1.25706e+06	957850	468641	1.42058e+06	182928	3925.5	16782	13591.5	4320.75	198118	42840	66717	119572	329752	12033	7883.75	130638	4326	193250	190685	267170	158363	3806.25	3634.75	3834.75	3252.25	4144.5	4088.75	3566	4436	3243.25	350151	10732.2	22488.8	58377.8	6342	30546.2	151792	196022	205880	2.43651e+06	51458	53243.8
350	D0	10719.5	8647	134783	3820.25	4973.25	225125	4869.25	7344.75	4392.75	25980.5	3659.75	8936	2959.5	4188.5	15451.5	3023.25	4985	3348.5	19249.5	3679	3968.25	4270	4134	3773	8505.75	15128	8936.5	3605.5	3742.5	6247.25	3206.25	4138.25	3926.5	3321.5	4374	3239.5	12751.5	6113	54960.5	3818	4907	8254.75	10048.5	7584.25	7570.25	105200	9617.5	56346
351	D0	23506	5255	112867	3338.75	4205	4330	3571.5	6802.75	4018.5	91749.5	3858.25	9851.5	3130.75	4004.25	39288.5	3693.25	5144.25	3331.25	4616.75	3599	4048.5	3041.5	4088.5	3920.5	3316	4506.5	3350.5	3460.75	3585.75	3540	3204	3903	3755.5	3291	4205.5	3347.5	20236.5	5172	40457.5	3855.75	5430.5	4873	5029.5	11777	12271.2	269934	9250	19363.5
352	D0	419096	15618	360300	77043	4886.25	590010	372315	361894	257005	45806.5	4200.25	22455.2	4243.25	4342	63257	10066.5	35785.5	17299	6693.75	5104	4376.75	3382	4153.5	20329.8	4336	13821.8	5033.75	3189	3718.5	3788.25	3272.5	4055.25	3886	3347.25	4242.25	3270.25	2.01046e+06	40616	38200.8	36778.2	8500	26257.2	80780	150386	141336	228916	11247	266049
352	D3	818887	20061.8	295306	272980	5157.75	466488	1.10406e+06	632594	870015	81102.5	5461.5	15829.5	5887.5	4295.75	36050.8	20946.2	46703	39869	41334.8	4124.5	11995	3244.75	4268.25	4176.5	3897.5	6384.75	5026.75	3385.75	3699.5	3605	3447	4113.25	3792.5	3378	4410.5	3197.25	1.99901e+06	41814	34107.5	44874.2	7645.75	21667	69984.5	106731	124476	225624	8910.5	54727
352	D7	1425298	21121	294746	338961	5416.25	437043	1.35929e+06	732890	1165529	152377	4914.75	18071.8	6360	4244	34729.2	20647.5	46675.8	39104	4166.75	3853	30125.8	3323.75	4839.5	4476.75	4859.75	22279.5	3607.5	3774.5	3582	3891	3881	4058.5	3850.25	3298.75	4174	3384	2.0124e+06	33228.5	38381	53151	6968.5	26410	76294	103570	122395	511606	10861.2	118986
352	DE	1.53214e+06	20223	271005	347955	4852	413501	1.24097e+06	662358	1.08316e+06	179133	4637	15275.8	6206.25	4212.25	27876.8	20667.2	41236.5	38878	4758.25	3906.5	130784	3398	4278.5	547028	3559.75	5233	4022	3448	3834.25	3710.75	4285.25	3901.5	3687	3517.5	4520.75	3258	1202120	20183.5	22214.2	28751	5754	16296.2	42653.5	49692.8	67641.2	493989	10176.5	105597
353	D0	5260.75	3742.75	4273.75	3450.5	4258.75	4858.5	3564.5	5062.5	3978.25	12723.5	3540.5	4024.5	3069.5	4416	4344.5	3533	19324.8	5610	53882.5	4727.5	4538.5	4775	4214.5	4375	12088.8	19003.2	10232.5	4387	3805	3871.75	3091.75	4071.25	3802	3319	4322	3385.5	1.7035e+06	34529.5	18166	111594	5372.5	9580.75	194579	129367	351952	69651	6710	5917
353	D3	30392.5	4041.75	5042	9253.75	4378	6537	35689	47699.5	64461.8	10877	3546.5	3825.5	3156	4443	4470.25	3680	16125.2	5528.25	287180	8663.5	4827.25	18096.8	4693	5205	68019.5	78886.2	63015.5	3695.75	3895.5	3772.5	3323.5	4111.5	3910.5	3334.5	4332.75	3347.25	1.68941e+06	40073.2	14498	236788	5677	9484	348535	276146	675234	61131	6321.25	6170.5
353	D7	66766	4299	4712.5	40284.2	4345.5	5806.5	113264	127214	271864	30263	3602	3795.75	3484.75	4495.75	3911	4821.5	19347.5	8453.5	766280	13416	5058	41291.2	5137.25	6062	149561	233146	167863	4103.25	3581	3860.75	3358.75	4255.75	3956	3253.5	4518.5	3438.25	1.64429e+06	46735.2	20721.5	286613	6798	11109	464833	382824	706495	80605	6836	8168.5
353	DE	68334	4630.25	4904.5	26851	4464	7950.25	76419.5	170457	172909	102546	3832	3933.75	4055.5	5111	4074.5	6376	22905.5	11482.2	1070853	21789.5	5269.75	54441.8	5340.75	6716.5	193814	554686	190304	4353.25	3567.75	3661	3364.5	4034.75	3780.5	3498	4410.25	3321.25	1145457	34014.5	20723.5	171574	7524.25	10044.5	254308	225974	493458	60023.2	4557.75	5208.5
354	D0	12165	39383.2	134894	3619.25	4436	291649	4756.75	64590	6628.5	58322.8	3882.75	9293	2998.5	3875.75	41661.5	3035.5	6661	3016.75	3973.5	3402.25	3472.5	3068	4067.25	4248.25	3795.5	6028.5	3539.75	3392.5	3660	3542.75	3202.5	3958.5	3682.5	3176.5	4026	3112	931453	7837.75	12813	33090	6130.25	45262	43772.8	26378.2	174007	91820.2	7066.5	58469
354	D3	70991	40182.5	137057	4749	4881	310646	29727.2	468998	23715.5	45661.2	3983	7524.5	3189.5	3838.75	32239	3582	15527.2	3241.5	8871.75	3771.5	3811.5	4138.5	3939	4286.25	7832.5	10797.8	5608	3337	3629	3706	3354.5	3885.5	3842	3109.25	4157	3051	1576106	11256.8	12610	130408	5796	39591.5	139824	35782.5	451884	43187	6722.25	53714.5
354	D7	320919	24444	79900.8	31046	4608	166014	283758	1274070	157136	64740.5	3775.5	6746.25	3268.25	3826	20675.5	9789	140060	6883	34635	5074.5	3828.5	11607.8	4190.5	4673.25	46669.5	42775	26251.5	3162.5	3847.5	3863	3199	4082	3784	3231.5	4175.75	3280.25	1.46968e+06	11952	11983.8	282558	5974.5	34316	401985	76671	1.13104e+06	146494	7837	30393
355	D0	452328	9172.75	282245	79858.8	4730.25	194875	317244	407662	337500	123982	3752	4925.5	3110.25	4485.5	3904.25	3938.25	7041.5	4356	300546	7928	5556.5	90253	5422.75	15011	309938	345601	38958.5	3655.5	3736.5	3668.25	3171.75	3887	3908	3390.75	4516.25	3152	304092	10193.8	12132.5	127582	4540	5603.5	155602	46646.8	317648	136218	9279.75	6004.5
355	D3	1072026	14035.5	209481	229395	4842.25	124025	759495	645870	861709	290043	4485.5	4914	3549	4329.5	4018.75	4334.75	6842	5678.75	679986	12655.8	5944	116752	5372.5	14107	406945	476903	100808	4034.25	3954.5	3690.25	3439.5	4266.25	3866.25	3509	4604.25	3520.25	365237	12003.2	12608.8	196508	4834.5	5824.5	250891	70969	431743	150183	9235.5	5865.25
355	D7	1.84693e+06	29566.2	206850	420390	4994	104624	1293205	835064	1.38549e+06	281237	5319.75	4502.5	3510	4187	3743	4727	6904	6151.75	1.82897e+06	28039.5	7516.25	114562	6147.25	16748	510932	658030	244048	3908.25	3680	3746.75	3318	3991	3739	3347.75	4193	3251.75	263124	10447	12910.2	164517	5031.5	5746.5	227730	85426.5	324612	336158	12815	5829.5
356	D0	6350.5	5371	256498	3747.75	4449.75	447247	3962.25	7209.75	4968.5	9152.25	3435.5	17988	2904.5	4312	71914	2839	7248.5	3003.75	4427.5	3736.25	4042	3182.25	4289.25	5485.75	3451.25	4436.25	3130.75	3443	3554.5	3675	3226	4201.5	3744.75	3270.5	4141.5	3220	22659.8	4907.75	8386.25	3616	7033	16937	5682	7438	9126.5	74746.2	4728.5	5692.25
356	D3	7193	4957.75	226185	3586.5	4387.5	354178	3957	9651.5	4308.5	8341.5	3360.75	16417	2940	4228.75	60233.2	3150.75	5692.75	2816	3652	3598.75	3696.5	2892.5	3966.5	4489.25	3282.25	7542	3145	3358	3557	3562.75	3225	4115.25	3830.5	3288.25	4388	3201.5	20863	5057	8507	3719.5	6542.25	14618.5	5234.5	7642.25	8508	44551	4286.5	5490
356	D7	874274	5042.75	137040	3887	4406.5	185382	15589.5	707167	9017	12090.8	3361.5	16928.2	3159	3965.5	53750	4145.5	203612	4066.5	10145.5	3799.25	3890.5	3603.5	4078	4676.5	11432	190472	5167.75	3284.5	3503	3749	3492.75	4159.5	3833	3078	4362.75	3359	1555780	25623	9703	145740	7427.5	16678	172443	108317	316709	121161	7178.25	6966.5
357	D0	42311.8	4977.5	119663	3655	4559.75	297997	4806	36589.5	5404.5	13811.5	3566.5	12307	3145	3998.5	56108.5	3312	25825.8	3188.75	14319.2	3824.5	3985	3168	4125.5	13165.5	3625.25	4905	22047	3821.75	3610.25	4486	3132	3994.25	3751.5	3350	4303.75	3278	77455.5	4950	7357.5	4693	4749	44660	10150.8	40578.2	24595	36821.5	5690.5	5504.5
357	D3	409566	6618.25	179549	7512.75	4613.25	490302	51961	272779	58738.5	89849	3437.25	14105	3088	4159	65605.5	4143.5	41556.5	12897	91768	3907.25	3989.5	5360	4063.25	13388.8	12338.2	15523	65463.5	3695.25	3658.75	4395.25	3107	3903.75	3819	3360.5	4273.25	3298	317800	5873.5	8044.5	11950.2	5516.75	52442.5	47642.2	120180	66361.5	78639.5	6226.5	7079.25
357	D7	1922314	19528.2	209886	203602	5142.75	587829	675428	1.11015e+06	1000346	346926	3420.5	14467.8	11054.5	4404	56289.2	49555.2	80991	213772	450046	6592.5	4132.75	38589.2	4340	18558.5	110578	70283.2	247525	3911	3568.75	4327	3235.5	4021.5	3791.5	3453.5	4239.5	3273.5	487512	8644.5	9074.25	47619.8	6201.25	67214	127255	379647	165594	159907	7229.5	11783
358	D0	4823	3631	4645.75	3276.5	4230	11722.5	3678.75	6076	3381.5	17453.2	3516.25	3750.5	3102.5	3787	4249.5	3478.25	10779.8	3106.5	24158	3795	4472.75	3425.75	4323.5	33100.8	5133	28042.8	4589.5	4097	3773	3693.75	3278.5	4150.25	3904	3532	4621.25	3312.75	269465	5795	15210.5	15178.8	5141	47178.8	42170.2	194575	75379	66766.8	5591.25	5607
358	D3	29957.5	4144.75	4699.5	3530.75	4603	5258	28789	50467.8	5186.25	16999.8	3419.25	3797.25	3308	3884	3997.25	3603.25	22902.8	3387	156220	4896	4865	5798	4321	33817	20381.8	200252	22181.8	4028.75	3739.5	3776.75	3293.75	4070.25	3848	3372.75	11939	3413.25	865392	8834.75	14712	128790	5497.5	36506.5	228620	727241	445230	245392	9715.75	6494
358	D7	197050	4240	4495.5	17001.5	4326.75	8354.5	111973	139946	164385	22397.5	3566.5	3292	3149.5	4256.75	4092.25	3888.5	29464.5	4472.25	684784	14512	5290.25	34907.5	4840.75	36928	91727.8	396632	120276	4356	3745.25	3585.5	3400.5	4108	3781.25	3562.5	13650.8	3375	735607	9393	15212.8	192183	7181.75	31697.8	330560	771838	450133	233120	7559	6562
358	DE	206316	4895.25	4779	23410	4554.75	8508.5	113921	134598	182872	48586.5	3728.5	3667.5	3300	3995.75	3884.5	4159.5	17569.2	5024.75	848696	19692.5	5575	39000.5	5153	31172.2	98952.5	341232	112008	4021.5	3797	3848.5	3267.5	4018.5	3748.5	3523.75	10024.8	3630	718972	9826.75	18955	154387	7969.75	32350.2	298360	735422	345090	212892	5881.5	6370.75
359	D0	21801.2	8899	115914	3352.5	4238.75	40236.8	3801.75	4749.75	3851	74895.5	3771.25	5821.5	3014.25	5042	9711.5	3144.5	6590	3095	10620	3882.25	8250.5	3358.5	4196.25	3732.5	3312.5	4959	3524.5	3365	3590.5	4798.75	3327.5	4021.75	3785.25	3371	4921	3306.5	165385	6673.25	40404.5	3705	6542.75	7494.25	4478	46204.2	13074.5	11051.5	4247.75	4378
360	D0	4575	4061	4091.25	3610.5	4433.75	14714.8	4081.75	6981.5	3916.75	226672	3618.25	7432.5	4842	4043.5	21675.5	27878	71908.8	40011.5	5862	3921	19406.2	3264	4242.75	117706	3997.25	6282	5665	3326.5	3570.25	3629.5	3240.25	4038	3809.5	3303.25	4278	3170.75	28598	7459.5	6961.5	45391.5	4546.5	13967.5	72193.2	38287.5	137518	85343.8	7238.5	16268.2
360	D3	4487.5	3923	4285.5	3568	4610.25	12537	3560.25	7761	3780.5	8003.5	3460.25	9070.5	4033	3888.5	220493	5586.5	21399.8	11684.5	38449.8	3896.25	19571.2	4011.25	4126.75	123620	13543.5	29968	13601.5	3255.25	3646.5	3669.25	3293.5	4064.5	3899.5	3308.25	4159.5	3136.75	108964	7633.5	6561	47686.2	4195	12876.5	171918	165393	172709	129880	9267	17242
361	D0	4923	14971.5	36013.2	3560	4635	4436	3691	9011.5	4054.5	16618.2	3743.5	16452	3123	4811.75	3879	3259.5	5065.5	3083.25	442299	6542.5	7268	4863.5	4365.5	174985	21126.5	65970	22969.8	3594	3711.5	3620.5	3126.25	4036.5	3872	3314.5	4454.25	3245	14529.2	7614.75	14604	3999	5003	5199	4867	14566	10934	40787.5	4862.75	25199.5
362	D0	962046	9186	56416.5	91363.2	4839.5	635269	435896	511946	391960	8488.25	3612.25	3676	3190	3910.5	4178	4739.75	5970.5	8454.5	480494	30411.5	5727.5	120208	5006.75	124108	245370	62066	55018.5	3942	3537.5	3627.5	3164.25	4169.25	3844.25	3325.75	4430	3338.5	1.5037e+06	25974.5	24547	368860	5976	25913.5	398700	528073	737296	706478	48345.8	15010.5
362	D3	759977	7003.5	31598.8	63288	4514.5	384149	262040	336532	240929	8392.5	3491.75	3494	2968.5	3941.5	4142	4257.75	6082.5	8767.25	541989	33534	5628	103555	5142.5	112162	215598	61698	62405.2	3736	3681.5	3397	3232.5	4029.75	3795.5	3328.5	4138.25	3305	1.3191e+06	20990.5	17494.8	238498	5450.5	20654.8	271570	397876	551437	580674	43763.8	11176.2
362	D7	775709	7458.75	33328	61416.2	4542.75	424006	285166	375889	258658	11259.5	3526.5	3869.25	3139.25	4040.5	4329.5	4437.75	6361.5	8401.25	758248	40815	6461	111893	5583	128318	204316	86559.2	80049.5	3670.25	3862	3787.75	3309.5	3962	3870.75	3209.25	4224.5	3424	1.31659e+06	17222	19868.8	254762	5105	24141.8	285750	433046	552462	689342	46151	13639
363	D0	349966	6562.5	436349	41276.8	4754.75	462620	207847	831840	221148	548390	3837.75	34698.8	3757.75	3872.75	42817	16417	69066.8	23461	414645	8386.5	4994.25	11878.5	4389.75	37418	50421.2	44462	70813.8	4511	3516	3892.5	3220.5	4209.5	3725.25	3195.5	4082.5	3219.75	466296	11935.5	37063.8	75398.5	5318.75	28526.8	221908	183278	561228	3.05482e+06	27810	721510
363	D3	1.37889e+06	15158.2	523109	248302	5130.5	602877	1115115	1.95475e+06	1.0113e+06	509432	4561.5	29440.5	6399	3915.5	36766.5	33640	91772.5	37914	958394	11645	7345	34988.8	4276.25	37232.5	116882	72844.8	109328	4877.5	3534	3495.5	3071	3934.5	3797.5	3331.25	4316.5	3082.5	274614	12869	40043.5	90685.5	5782	25965.2	166228	153186	255125	3082617	39553.8	620090
363	D7	1647347	21556	534127	481782	5345.5	605188	1.8002e+06	2.07393e+06	1.67107e+06	687330	5126.75	30875.5	21553.5	4169.25	33492.2	72027.8	127414	79642	1.02563e+06	12887.2	8777.5	91054	4653	33962.5	178428	69818	143736	3957.25	3476	3683	3368	4044	3802.75	3450.5	4056	3037	221504	9699.5	48700.8	93912.2	6017	33717.2	163612	140905	164598	3657339	44425	674472
364	D0	2.07044e+06	21187.8	95934.5	16249.2	4537	4993.5	112090	402307	85740.2	51496	3633.25	15180.5	2918.25	4261.5	53683.5	3239.5	4272.5	2990.5	15053.5	3755.75	3773	3679.5	4023	3932.5	8896.5	16999	6459.5	4207.5	3636.75	3709.25	3076.25	3887.5	3753	3263	4355.5	3089	906758	39591.5	20049.8	12282.8	10133.8	8206.75	38860.8	82115.2	60793.5	1.04475e+06	10386.2	39168.8
364	D3	2.58756e+06	25411	77726.5	116614	5263	6298	522739	763475	469255	10486.5	3429.5	4412.5	3138.5	4321.5	44582.2	3764.5	9759.5	5853.5	36843	4386.5	3939.25	9945	4008.5	3971	47513.2	37591.5	26335.5	4210.5	3659	3692.75	3105.5	4069.5	3689.5	3409.5	4854.75	3182.5	1431737	77402.5	18389	28989.5	12603.8	9389.5	103512	168236	111306	963918	17771.5	26360
364	D7	2.15818e+06	41530.8	76297	571508	5513.25	6732	1.75297e+06	1056640	1.75389e+06	26154.5	3423	9600.5	3118.25	4255.25	44844.5	3444	46839	8081.75	114181	7689.5	4281.75	34309	4397.5	4370.5	253616	65968.8	77885.8	3735.25	3533.25	3791.75	3205	4005.75	3663	3362	4464	3162.5	1252222	133878	33711	74157	19802.2	11616.5	197568	313602	202572	1.62466e+06	32957.5	34276
364	DE	2.54809e+06	31483	77448.5	308072	5453	6011.75	906650	604384	852980	107119	3932.5	11528.5	3030	3805.25	104368	3851	10811.5	3702.5	71739	5234.75	3914	9729.75	4081.5	4053.5	29933	34042.5	26428.2	5549.25	3396.5	3611.75	3281.5	4147.75	3754.5	3290.5	4218	3388.25	1.01487e+06	41800.5	20531.5	22644	10347.2	10225.8	76020.5	89430	83420.5	1356541	17133.2	34071.5
365	D0	66764.5	4509.5	7173	4615	4688.5	48540.5	15420.8	51199.5	46821.5	414815	3538.5	13400.2	3848.25	5956.25	134294	6066.25	35478.5	6102	3.25317e+06	26790.5	5021.75	10164.5	4797	12254.5	54642	223240	31456.5	4749.75	3575	3572	3130.5	4007	3762.5	3383	4324.75	3215	1.07876e+06	27158.5	226263	40032.8	9412.5	66213.8	465538	769486	208062	205728	5659.25	9401.25
366	D0	81379.5	4010	66783	3600	4303.5	157246	12997.5	55018	23028	461373	3838.75	4500.25	3727	4064.5	9054.5	5029	11987	5952.5	1862586	23170	6163.5	16853	5534.25	306690	63841	144813	58175.8	64875.5	4004.75	26385	3436	4147.25	5568.5	3745.75	5406	3895.5	133851	14579.5	25424	23227.2	9228	135975	158472	373994	173586	1.00974e+06	20638	515282
366	D3	85961.5	4185	62604.2	3775.5	4413.5	135024	17357	65364.8	28303.8	454801	4252.25	4771.25	3237.5	3933.5	9994	5279.75	12861	6377	1.76379e+06	21033.2	6071.5	17080	5535.25	290599	102219	216128	53974.5	67935.8	3884.75	26356.5	3463	4108.75	5181.25	3522.25	5435	3819.5	180158	21736	32295	34991.8	14226	157325	176157	425957	206512	760531	14501.2	350050
367	D0	8414.25	9278.5	119839	3457.5	4545.75	4125	3665.75	4954.25	3536.5	15962	3310.75	4322	2881	4245.25	3415.5	3425.25	5787.25	3092.25	3525.25	3734.5	3825.75	3177.5	4100.75	3962	3493	4380.5	3315.75	3963.75	3741.25	3736.25	3344	4052	3927.25	3475	4472	3440	9289.25	6486.5	9456.5	3382.5	5755.75	4085.75	4547	6566	7206	83364	7847.25	31143.2
367	D3	10726	10536.8	143405	3725.5	4717.5	4454.25	4116.25	42592.8	3988.25	16630.5	3778	4487.5	3020.25	4285.25	3598.75	3508.5	7225	3247	3540	3890	3628.75	3222.5	4045	4117.5	3333.75	4218.5	3267	4059.5	3715.5	3706	3126.75	4094.75	3644	3298	4435.5	3255.25	10791.8	7927.75	12528.2	3562.75	6883.75	4475.75	7550.5	26519	10485.8	100864	8587.5	49295.5
367	D7	313483	8939	100627	4006	4330	4163	27103.5	653920	9453.75	255846	3488.25	4251.25	3080	4152	3630	8648.75	20738.8	3388	4690.5	3978.5	3884	3761	4224.25	4168.75	4951.25	6939.5	3793	3967.5	3681	3713.5	3407	4113	3773.25	3236.5	4653.5	3425	525563	16612.5	12985	6141.5	6588.25	5325.25	92430	163131	32394.8	767022	10896.5	32323
368	D0	238278	8182.5	167149	14892.8	4669	236758	631624	798731	196734	70303	3662.75	5962.75	9873.5	4411.75	9519	6143	22039	19915.8	15712.2	4156.5	11367.8	21115.8	4274	7875	61230.2	21219.2	217420	3854	3846	3769.5	3389	4089.5	3979.25	3401.25	4423.5	3377	1.64473e+06	16255	43949.8	46643.2	6026	32904.2	54852.5	441981	240644	95198.8	7305	123707
368	D7	588634	9919	170471	105427	4672.5	225548	1.10369e+06	1300325	715163	82033.5	3598.5	5327.75	23302.5	4131.5	8828	12595.5	51726.5	18556	82074	6073	11263.5	91709.8	4376.75	7658.75	273662	41474.5	922311	4015	3631.75	3938.25	3189	4112.5	3772.75	3434.5	4221	3398.5	1.58335e+06	24577.5	44765	90896.5	6462	32834.5	108251	394346	450137	496266	8831	79150.2
369	D0	9116	9987.5	300460	3720.25	4396.25	504610	7554.5	19168.2	12182	35103.2	3392	5514.25	2927	14702.5	4160.5	3115.5	24344	3040.75	4729.5	3888.5	4620.5	3464.75	4123	190686	3810	4963.25	12626.2	3821	3633.75	4506.5	3373.25	3893.5	3701.5	3601.5	4499	3250	11950.5	4667	9556	37581.2	4541.25	5252.5	51618.5	42066.5	102858	31658	21109	11390
369	D3	143568	8944.5	256896	14094.5	4527.25	412629	81514.8	124026	85628	94137.5	3434.5	5504.25	2881	11448.8	4020	3169	26153.8	3477	49637.5	4357.25	4839.75	4162.5	4300.5	188118	10037.2	20886.8	48598.8	3910	3834.5	4713.5	3364	4175.25	3721.25	3470	4284.25	3614.5	59623.8	5186.5	11869.8	287572	4918.5	6152	369692	136199	664862	128961	37201	16773
369	D7	1.15942e+06	19124.8	277746	285322	5097.25	420419	1019456	737624	930427	385369	3667	5763.5	3149.25	10966.5	4064	4271	24033.5	4283.75	525572	8144.75	5633.5	18198.2	4421	247155	112652	231047	94188.2	4294	3559.5	4664.5	3433.75	4156.25	3804.5	3525.25	4494.5	3554	236726	7268.25	13915	465556	6214.75	6439.25	683830	164036	1.06535e+06	606926	35318	17243.5
370	D0	4389	4224.25	4787	3451.75	4180.75	25803.8	3538.5	4673.25	3559.75	8272.25	3573	7750.75	3108	3873.5	4562.5	3148.25	4740.25	2915	453782	5139.25	4179.25	3521	4184	1.57837e+06	3898	5170.5	4273.5	3778.5	3774	3860.75	3274	4097.75	3944.5	3427	11457.5	3303	404333	11467.5	45319.8	7431	4572	5949.5	69280.8	252444	44900.2	36030.2	7897.5	9448.5
371	D0	12863.8	6772	79796.5	3413.5	4341	256486	4067.5	6005	5151	5631	3565.5	7333.75	2884.25	4014.5	33106.5	3199	6449	2949.25	5519.75	3648.75	3808.75	3144.5	4245.25	226829	3334.5	5768	3111.75	3414.75	3661.25	4346.75	3073.5	4249.25	3924.5	3411.5	4147	3296.5	214798	13560.2	60776.5	28292.2	8823	12911.5	76338.2	30164	108920	83753.5	5657.75	8554.75
371	D3	181333	8182.75	104217	5660.5	5085	337502	22621	34069.5	18955.2	15136.5	3655.5	7573	2997.5	3891.5	37792.8	5235.75	13130	3236	51234.8	3774	4364.25	3951	4237	294293	7904.75	13384.2	7721.5	3589.25	3576.5	4387.25	3298.5	3948.75	3833.75	3415.75	4193.75	3205.5	1.0775e+06	34880	55582.8	82685.2	9379.75	12515.8	246048	189186	388834	215649	7391	11922.2
372	D0	4955.5	4079	7544	3493.5	4640.5	4049.5	3714.5	6308	3717	21863.2	3633	3989.5	2967.75	5260.5	3715.25	2868.75	11326.5	2890	5950	4225.5	4760.25	3286.25	4332	4114.25	3726.75	5499.5	4079	4561.5	3795.5	3874	3350.25	3989.5	3764	3498.75	4306	3327.5	23228.8	5109.25	40300	5382.25	6721.75	6141.75	6433.5	11736	27303.5	32221	5385.75	14417.8
373	D0	3991.5	3778.5	5327	3253	4255	3935.5	3368.25	4662.5	3477	30060	3490.75	3865.75	2992	3926.5	3437	3249	4457.75	3176	7967.5	4227	5165	3349.5	4189.75	4536.5	6394	17079	8149.5	4009	3811.25	3848.5	3138	4344.25	3924.75	3469	4341.75	3292	7355.25	4005.25	4559.75	5002.5	4881	4592.5	34717.5	57926.2	16547	122119	8116.25	40250.2
374	D0	8159.5	3991.5	13100	3682.5	4415	32469.8	4930	6709.75	6964.75	51714.8	3259	47561	3297	4062	66843.2	9045.75	6598.5	4104	54931.2	3832.5	3729.5	4159.25	4044.25	294137	8172.75	14881.2	6988.25	3866	3616.5	5199	3207.75	4000.5	3784.5	3095.5	4026.5	7193	17209.2	7437	13016.5	4013	6561.5	21234.8	5991.75	90064.8	8523.75	35794.5	5518	14747.2
374	D3	5456.5	4044.25	6486.5	3754.25	4613.5	16019.5	4178.25	5880.75	4325	16877.2	3300.75	14713.2	2992.75	4069	26386.2	4728.5	4532.25	3493	32970	3907.75	3813.25	3810	3905.5	152012	6859	12081	5465.5	3622.75	3682	4703	3168.5	4034.25	3790.75	3382.5	4060.5	5175.75	22067.5	6590.5	9738	3898	5450.75	16091.5	5291.75	56086.5	7746.75	21171.5	4997.25	9909.75
375	D0	4537.5	3983	3946.5	3362	4380.5	10717.2	3647	5109	3633	30078	3585.75	4038.5	3544.75	4045	4098	4534.25	6876.5	31182.5	5941	4067	5632	3436.75	4231.75	140718	3573.5	4917	5977.5	4224.75	3541.5	4109.25	3241.5	4100	3929.5	3327.75	4427.75	3397.5	17633.5	4585.25	107341	3879.5	4592.75	6426	4832.25	7753.5	8369.25	83140.5	7812.25	27416.2
375	D3	6569.75	3845	4053.75	3399	4278.25	5233.5	3508	5720	8044.75	78363	3776.75	4204.75	5469	4107.5	3976	9115.75	6549.25	108323	62378.5	4651.5	6726.5	5180	4054.75	224962	11996.2	14659	47679	4056.75	3763.25	4129.25	3402	4069.75	3821.5	3379	4477	4310.5	27594	4592.5	110874	6457.75	4402	7021	14811.5	14068	15356	214320	7908.5	20679
375	D7	153935	4294.5	4179.5	23133.2	4262.5	10302.8	77374.8	96028.5	192634	270193	3827.5	4167.5	8085.5	4270	4016.5	23569.5	8638.75	187404	626724	7827.75	7713.25	46086.5	4442	267194	147594	84482.5	306291	4054.5	3720	4051.25	3378.5	4053.5	3784.75	3607.75	4459.25	4408	148160	6041.75	125007	18723.2	4970	8548.5	34872	30387.2	36178.5	807258	14382.2	23550.5
376	D0	103433	4151.5	4331.5	3651.75	4520	22893	5556.5	20355	34931	309768	4077.5	3641.5	3434	4929.5	4056.5	3942	29039	19829.5	1325586	17660.5	5203.5	8525.5	5188.5	223840	24544.5	41688	33890	8343.25	3650.5	4088.5	3428.75	3912	3777	3416.5	4276.75	3367	928458	23977.2	7838.75	267885	12416.2	12473	437736	320026	645982	405611	37990.2	9384
376	D3	221050	4398	4640.5	13081.5	4413.5	19383.2	47273.2	65612.8	118951	496916	4400.75	3802.5	8430.25	5309.5	4109.5	5175.5	38215	14398	1.57656e+06	25186.8	5372	29380.5	5037	157713	95746	99219.5	104431	10651.8	3959.25	4053.75	3302.5	3800	3798.25	3522	4585.5	3235.75	919402	23052	6892.75	335694	11207.5	11257.5	634682	406977	730858	404408	37638.2	7788.25
377	D0	10680.5	9582	241954	3614	4582.5	454297	3738	8801.25	4516.5	21344	3066	4792	2737	3999.5	16954	3034.75	11315	2982	6141	4088.75	7455.25	3468	4548	1.95018e+06	3726.25	5670	3737.5	4014.25	3832.5	3836.75	3441.25	4266.5	13992	3381	4643.25	3374	25557.8	4689.5	11586	11432.8	4950	9074.75	11819.2	25053.2	12237.2	27069.2	4859.5	6967.75
377	D3	61994.2	10813.8	349704	6239.5	4666	674947	9068.75	14722.2	20996.8	40522.2	3633.5	4536.5	3719.5	4160	14376	5050.5	10821.5	32734	29027	3933.5	6725	3328.5	4352	1.73056e+06	3819	5994	5712.5	4085	3751.25	3931.75	3298.75	4247.75	13222.5	3428.25	4442	3199	408190	9374.25	12242.5	178202	5069	8072.25	119080	100100	97175.5	165086	8657	7487.25
378	D0	22584	26847	342286	3818.25	4796.5	737274	8662.25	43319	6019.5	54795	3613	26349.8	2935.75	4083.75	57458.5	3170.25	7812.75	3355.75	4907.5	4335	116414	3368.5	4107	423354	3523	5390.5	3925.75	3141.75	3547	5219.5	3261.25	4061.5	3881.75	3454	4230.5	3067.25	84119.5	8995.5	122090	73300	9662	13710.2	200373	210054	448278	39007	14724	18113.5
378	D3	75002	17023	224216	4465.5	4770.25	479325	48981.5	225405	16677.5	4083.5	3301.25	3602.75	3146.5	3831	3470	3064.5	4244.75	3004.5	10181	4287.5	114418	3382.5	4272.25	451782	4272	6750.25	4940.5	3342	3768	4713.5	3279.5	3916.75	3902.25	3286.5	4104.25	3137.25	71231.5	8479	183302	38952	10370.5	15859.2	194354	384075	962782	35770	12528.5	11513.2
379	D0	91689	5836	27520.8	39490.5	4426	120866	207098	233825	185108	10634.2	3540.75	3733	3088	4092	5680.5	3944.75	10479.5	4194.25	115246	4403	4950.75	78534.5	4193.25	405930	192540	92579	345504	5363	3667.75	3737	3376.5	4134	3787.75	3367.5	4043.75	3315	237754	6579.5	11641	60028	4559.5	14354.2	192100	196773	215864	320240	10292.8	6252.75
379	D3	514218	10614	49858.5	355841	4477	223625	1.22736e+06	1046108	1.0329e+06	26565.5	3418	3800	3465	3910.75	4734.25	5444.5	14691	13494.2	315040	7386.75	4883	147387	4458	283805	345334	212998	738396	4570.5	3796.25	3762.75	3645.5	3838.75	3874.25	3578.25	4376.5	3346.25	208352	5692	8967.5	74101.2	4315.75	14431.5	143975	170599	189606	488615	10961.2	9036.75
379	D7	607353	12157	47222.5	472655	4290	214032	1.55219e+06	1.37802e+06	1.29052e+06	70364.8	3356.25	3932	3824.75	3843.75	4749	6250.75	20606	20285.5	590812	11503.8	5039.5	158656	4776.5	312935	408080	360498	837195	4594.75	3862	3835.25	3597.5	4259.5	3844.5	4175.5	4410	3506.75	226046	6689	11650	87018.5	4702.5	23656.5	141338	179848	173812	351152	9160.25	7291
380	D0	986130	13768.5	209954	19176	4502.5	188218	78734.2	485064	75140.2	643293	3764.75	35481.8	3316.5	4265.5	18177.2	4535.5	39685.8	6384.5	71567.8	3965.75	4966	4161	3997.5	121695	11294.5	75450.5	12038.5	4115.5	3833	3669.75	3285.5	4032.5	3687.5	3375	4678.25	3202	562168	14174.5	11659.5	27099.2	6108.25	30480	161942	396991	90669	1.03308e+06	13773.5	29923.5
380	D3	1516325	16189.5	163364	83705.5	4791.25	125049	263532	740519	334057	1253927	4517	13000.2	4337.5	3905.5	6666.75	6492.5	45326.2	32444.5	267170	4921.5	4639.5	7172.75	4117.5	77562.5	25937.2	115854	25930.2	5102.25	3573.75	3821	3181	3940	3790	3385	4820	3165.5	666484	14717.2	10577.5	54913	6295	24400	208668	446963	152872	1.47151e+06	12865.8	23514.2
380	D7	1760408	27949	169832	397675	5061.25	131811	906890	972708	1.32878e+06	1532292	4817.5	15023.8	6919.5	4163	7221.5	23726.2	69060.2	117826	507202	7315.25	4925.5	13394	4399.75	93093.8	58886.2	162091	61053.8	6143.75	3619	3635.25	3180	4063.25	3799	3289.25	4631.75	3220.75	508984	11557	11519.5	123950	6274	27389.8	413516	450450	326354	1.59357e+06	19157.5	25263
381	D0	4200.25	3743.25	4212	3440.75	4134.5	4128	3518	7724.75	3509.75	4034.75	3368	5429	2905	4469.5	4150.25	3373.25	16674.2	3087.5	4067.75	3660	3854.5	3315.5	4280	164234	3294.5	4324.75	3487.75	4159.25	3631	3870	3371.5	4140.5	4021.5	3398.25	4534.75	3262	11679.5	4810	11554.8	4158.5	4586	15729.5	4328.5	13439.5	10877.8	13710	4573.5	6187.5
382	D0	26352.8	8999	76364.5	3467.5	4506.75	39960	4273.5	14527	4794	8734.5	3430.5	9868	2904.75	3982.75	7344.75	2879	4552.25	2929.75	6394.5	3784.5	10375.8	3179	3912.75	43129	3250	5597.75	3160.5	3538.5	3572.5	4598.75	3152.5	3843.75	3736.5	3247.5	4302.5	3173.75	17506	4615.25	11875	3460	5757	4460.75	4004.25	7082.5	7611.5	106890	10077	29154.5
382	D3	26028	7986	62277.5	3846.5	4463.5	34808	4938	27841	5330.5	7630.25	3283.5	9445.75	3030	3977.75	6432	2964.5	5535.5	2941.5	7758.5	3850.5	9393.75	3151.5	4098	36370.5	3476.25	6031.5	3441	3381.25	3531.5	4266.5	3226.75	3952	3781.5	3300	4377	3140	72951	4963.5	11939.8	4672.5	5740.25	4503	5959.25	8659.5	14246.5	118774	12277.2	23325.2
382	D7	51810	9747.25	93803	9131	4651	52682.8	58769	478570	67607.8	7625	3700	6962	3251.75	4392.75	5675.5	3683.75	21356.5	4635.5	14188	3732.75	9644.25	3526.25	4034	36436	5724.5	14529	6890.5	3433.25	3547.5	4169.25	3081.5	4100.5	3845	3254	4267	3409	229672	7744.25	13082.5	14505	5781.25	4531.25	32051.8	27752	59673	190460	10141	23472.2
383	D0	83295.8	5954.5	376578	4279	4646.5	79754.2	56293.8	135725	12204.8	627278	3942.75	27970.2	3119	3911.5	6556	4348	17338.8	6004.75	466754	6789.5	5484.25	3756.25	4463.75	110756	4700.5	7609	9106.5	3908.5	3524.5	3638.5	3266.5	4010	3969.5	3428	4546	3132.5	28187.8	4458.25	10221.8	7308	5745	5069.25	13426.8	53711.5	18933.8	105845	7673.75	26141
383	D3	605898	6939.5	274030	106400	4629.75	49905.5	346466	603321	184013	1940326	5395.25	18530.8	4700.5	3989.5	5245.75	13257	47063.5	50372	3.04832e+06	23737.8	6179.5	8175.5	4855	67838	20721.5	27432.2	55211.8	4118	3554	3681.75	3150	4019.25	3696.5	5759.25	8561.5	3284	69383.5	4874	10781.2	27086.2	5593	5193.5	55750	86834	87074.5	78169.8	7003.25	11546
383	D7	1186214	8735	311584	304318	5136.5	65794.8	1048662	1.34134e+06	688010	2.02646e+06	6294	19150.2	8091.5	4307	5415.5	31314	70732	129646	3.27348e+06	26165	6203.5	14513.2	5241.5	71160.5	51556.2	49116.5	104083	4822	3506.75	3694.5	3149.25	3884.25	3764	15217	19488	3179	105885	6347.75	11839.2	49579.2	6095.75	5636.75	89862.5	105594	147356	113214	7368.5	11332.5
383	DE	1153523	10772.5	304980	362276	5341.5	69912.8	1.00673e+06	1183552	827335	2.37354e+06	96850.2	20074.5	16087.2	5543.5	11230.2	46132.8	97456.8	239766	2764217	22959.8	6059.75	19860	5177.5	84389.8	62331	56418	96694	5973.5	3590.25	3755.25	3160.25	4094.25	3652.5	14771	17333.2	3378	99248	5925.75	12084	26029.8	5748.5	6699	48514	60387	76967	93117.5	6485.5	9269.5
384	D0	13630.2	5999.75	189236	3503	4220.25	320732	3811	5983.75	3785	43800	3308.5	4545.5	2994.75	4056	4988.25	3099.25	3724	4359	4882	3732.25	6039	3142	3853.5	1.646e+06	3138.25	4347.25	3151.75	3597.25	3778	3586.25	3139	4042.5	3952.75	3385.75	4286	3336.75	57228.2	9370.5	25891.8	7625	5419.25	14226.5	12352.5	8273	55201	41645.5	5997.75	15298.5
384	D7	12822	6182.5	174146	3432	4688	287379	4232	38979.5	4627	3876.25	3453.25	3481.5	3024	3698.75	3632.25	2952.75	3967	2868	5102.75	3720.25	5762.5	3220.5	4191.75	1.52108e+06	3096.75	4916	3373	3382	3600.5	3676.5	3290.75	4001	3865.5	3323.5	4230.5	3161.5	53225	9716.25	24974	7855.5	5206	13317.2	15743.2	14032.8	65326.8	46732	6146	19186
385	D0	4510.75	3716.5	4473	3406.5	4494.5	20368.5	3899.75	10927.5	7288.75	26796.5	3917.25	3642.25	2883.75	3847	4531.75	3719.25	14789	2998.5	4740	3898.5	3806.75	3387.75	4293.75	11777	3647.75	15707	3397.25	3729.75	3720.5	5427.5	3277	3905.75	3725.75	3255.25	4166.25	3255.75	73629.8	5237	56522.5	6540.5	4044	17265	11712	40221.5	30983	21720.5	5551.5	27981.5
385	D3	4548.75	4077.75	4654	3577.5	4434.25	10174	3849.5	7450.5	6489	17044.5	3325.5	3754.25	2709.25	3621.5	3692	3316.5	10870.5	2929.5	4708.5	3757	3784.5	3358.5	4092.5	10608.2	3607.5	18552.2	3342.75	3826.5	3805	5354.75	3295	4120.5	3710.75	3555	4297.5	3275	125387	5856	52627.5	6116.5	3982	15320.5	10073.2	41410	30617.8	22333	5025.25	24408.8
386	D0	4487	3879	4179.5	3562.5	4597.75	4159.75	3965.5	4847.5	3592.75	37462	3243.5	4121	2885.25	4094	3829.75	3303	10209.2	2945.5	5918.5	3833	3938.5	3186.5	4091	12797.5	3579.5	4747.5	3313.75	4199.5	3625	3849	3224	4116.5	3722.5	3267	3985.5	3247.75	21263.8	4856.25	47138.5	3312	53371.5	167963	3660	7302.25	5106.5	77644.2	5414.5	5797.5
detection		IgG1	IgG1	IgG1	IgG1	IgG1	IgG1	IgG1	IgG1	IgG1	IgG2	IgG2	IgG2	IgG2	IgG2	IgG2	IgG2	IgG2	IgG2	IgG3	IgG3	IgG3	IgG3	IgG3	IgG3	IgG3	IgG3	IgG3	IgG4	IgG4	IgG4	IgG4	IgG4	IgG4	IgG4	IgG4	IgG4	IgA1	IgA1	IgA1	IgA1	IgA1	IgA1	IgA1	IgA1	IgA1	IgM	IgM	IgM
sample ID		SARS-CoV2_N.IgG1	CoV_OC43.IgG1	influenza_HA.IgG1	SARS-CoV-2_S1.IgG1	Ebola_gp.IgG1	CMV.IgG1	SARS-CoV-2_S.IgG1	SARS-CoV-2_S2.IgG1	SARS-CoV-2_RBD.IgG1	SARS-CoV2_N.IgG2	CoV_OC43.IgG2	influenza_HA.IgG2	SARS-CoV-2_S1.IgG2	Ebola_gp.IgG2	CMV.IgG2	SARS-CoV-2_S.IgG2	SARS-CoV-2_S2.IgG2	SARS-CoV-2_RBD.IgG2	SARS-CoV2_N.IgG3	CoV_OC43.IgG3	influenza_HA.IgG3	SARS-CoV-2_S1.IgG3	Ebola_gp.IgG3	CMV.IgG3	SARS-CoV-2_S.IgG3	SARS-CoV-2_S2.IgG3	SARS-CoV-2_RBD.IgG3	SARS-CoV2_N.IgG4	CoV_OC43.IgG4	influenza_HA.IgG4	SARS-CoV-2_S1.IgG4	Ebola_gp.IgG4	CMV.IgG4	SARS-CoV-2_S.IgG4	SARS-CoV-2_S2.IgG4	SARS-CoV-2_RBD.IgG4	SARS-CoV2_N.IgA1	CoV_OC43.IgA1	influenza_HA.IgA1	SARS-CoV-2_S1.IgA1	Ebola_gp.IgA1	CMV.IgA1	SARS-CoV-2_S.IgA1	SARS-CoV-2_S2.IgA1	SARS-CoV-2_RBD.IgA1	SARS-CoV2_N.IgM	CoV_OC43.IgM	influenza_HA.IgM
positive		498420	11206.2	61752.8	191406	4887.38	168400	892301	825558	633784	149313	4852.68	10141.6	11302.5	4635.35	42821.8	46765	81129.1	47955	930929	12841.8	14360	56951.4	4678.43	35718	212744	413589	95227.8	10389.7	4018.9	4418.85	3428.02	4167.92	3912.13	3580.65	4404.6	3438	200774	9533.97	138900	119374	6286.67	26730.1	198429	272013	467049	919391	11109.8	59837.2
negative		7555.28	4765	68299.7	3644.27	4477.55	39792.3	3911.48	7406.62	4008.48	77574.8	6438.2	8804.48	5781.68	5319.57	34582.9	12202.3	13129.5	15380.7	134137	4894.1	4572.62	3549.35	4170.38	9546.82	3909.63	5196.33	6099.1	4495.28	3817.2	4004.15	3441.15	4203.45	3857.27	3546.87	4276.8	3369.32	15703.1	4884.53	14187.4	4631.38	5477.45	5248.92	4419.7	10824.1	13546.4	39519.3	6512.08	29324.1
PBS		4780.29	4052.37	9108.5	3482.62	4375.73	4417.25	4067.29	6213.85	3772.54	7185.79	3330.83	6630.67	2926.15	4143.29	3455.85	3506.35	6738.58	2988.94	4841.56	3664.6	5349.27	3271.29	4099.17	3887.35	4758	10602	3663.27	3590.08	3671.79	3786.23	3243.31	4014.02	3782.31	3341.9	4266.04	3205.62	5415.3	4203.83	6619.48	4287.48	4363.65	4060.94	5401.1	8087.42	8966.75	13058.9	6343.33	7960.38
[truncated: 42 more columns]

## Sheet: Fig.4
Sample_ID	IgG1	IgG1	IgG1	IgG1	IgG1	IgG1	IgG1	IgG1	IgG1	IgG1	IgG1	IgG1	IgG1	IgG1	IgG3	IgG3	IgG3	IgG3	IgG3	IgG3	IgG3	IgG3	IgG3	IgG3	IgG3	IgG3	IgG3	IgG3	IgA	IgA	IgA	IgA	IgA	IgA	IgA	IgA	IgA	IgA	IgA	IgA	IgA	IgA	IgM	IgM	IgM	IgM	IgM	IgM	IgM
Sample_ID	HKU1_S-IgG1	OC43_RBD-IgG1	HKU1_RBD-IgG1	OC43_S-IgG1	CoV2_S-IgG1	CoV2_S1-IgG1	CoV2_RBD-IgG1	SARS_RBD-IgG1	CoV2_S2-IgG1	Flu_HA-IgG1	Ebola-IgG1	_MERS_RBD-IgG1	SARS_S-IgG1	MERS_S-IgG1	HKU1_S-IgG3	OC43_RBD-IgG3	HKU1_RBD-IgG3	OC43_S-IgG3	CoV2_S-IgG3	CoV2_S1-IgG3	CoV2_RBD-IgG3	SARS_RBD-IgG3	CoV2_S2-IgG3	Flu_HA-IgG3	Ebola-IgG3	_MERS_RBD-IgG3	SARS_S-IgG3	MERS_S-IgG3	HKU1_S-IgA	OC43_RBD-IgA	HKU1_RBD-IgA	OC43_S-IgA	CoV2_S-IgA	CoV2_S1-IgA	CoV2_RBD-IgA	SARS_RBD-IgA	CoV2_S2-IgA	Flu_HA-IgA	Ebola-IgA	_MERS_RBD-IgA	SARS_S-IgA	MERS_S-IgA	HKU1_S-IgM	OC43_RBD-IgM	HKU1_RBD-IgM	OC43_S-IgM	CoV2_S-IgM	CoV2_S1-IgM	CoV2_RBD-IgM
100242_Before	37176.8	7762.5	30789.5	47152	227991	200854	235603	10209	2.07027e+06	6091	139966	10049	62393.5	12867.2	112880	18587.9	96917.2	20003.8	99212.2	221211	1.09571e+06	1.10791e+06	960250	1.04789e+06	1.74897e+06	73289.8	400680	44405.6	10389.8	6833	8924.5	21249.8	147780	145430	151971	8171	116169	4030	13570.2	6768.5	26844.2	13878.8	186072	9218	151272	214430	1.99057e+06	1.98021e+06	1910290
100242_After	28412.2	8232	63875.5	42290	5010.25	4269.5	10258	8215	13974.8	6232.5	236940	9983	5202.25	3058	56623.2	14206.1	124089	36940	270913	200022	4625.12	8362.75	22950.5	11048.8	46674.6	121614	751990	20854.2	11736	7559.5	12202.8	28105.8	3919	6460.75	7695.5	5115	19948	3844.75	18411.8	7235.5	13850.5	11849.5	239946	10004.5	499536	395034	4980.75	6467.5	37686
102507_Before	4944.5	7914	7972.75	116327	5089	4219.5	13126.5	7278.25	5560	8043.5	253958	9316.5	5955.5	3069.25	57991	2471.75	6639	8011	63186.6	4460.75	5057.25	9429.25	17153	23043.4	14950	131216	57507	30340.5	122469	10803.5	546496	100171	7286	4441.75	6340.5	12304.5	10120.5	4598.75	15959.5	6935.5	10357.8	6165.25	5364	8049.25	10046	3832.5	5895	5732	27027.8
103528_Before	20629.8	14658.8	32595.8	158870	4737.25	4010.75	13120.8	8324.5	7491	5511	1.2377e+06	9107.5	9621.25	3008.75	59663.8	10314.4	10180.1	20654.8	84123.2	5355.62	14978.9	12233.8	57185.8	9630.12	26223.2	625713	214405	11008.1	7618.5	5891.75	16139.5	29137.2	4110.25	6795.75	5906.75	4542	12215.2	3695.5	22305.5	5684.5	5575.25	5401.25	5701.5	8713.75	9376.5	5974	25947	11346.8	106047
103798_Before	6888.25	8426.5	8736	5413.5	178922	154038	184364	13815.5	579467	8009.25	519072	10604.5	33708	16001	66192.9	3443.62	6552	7359	14504.8	91366.4	280728	244294	188212	294154	490620	262070	120448	19997.5	18882	7825.5	18216.8	16083.5	123635	34744	33750.5	6904.75	122543	4841.25	76595	6498.5	60948	71844.8	4677.5	5982	23596	3811.25	407418	304224	362609
103798_After	5507	8721.75	8581.5	4338.5	90453	74316.8	117422	12879.8	390560	8032	441186	11004.5	19353.5	9033.5	60810.2	2753.5	5644.75	5740.62	7780.12	46971.9	93513.5	132406	55537.4	197612	162348	223961	102590	13104.1	38305	7895.25	24066	16950.8	85848.2	20061.5	14330	6640.5	103340	4505.5	57532.8	5760	20467.5	53450.5	2567.75	2899.75	11221.8	3490.75	112710	147390	98195
108072_Before	8132	15597.5	58877.3	9971	6098.5	5079.75	15163.2	11809.5	8933.75	59863	23322.5	12389	8721.5	3462	60625.8	4065.5	12516	32913.1	11195.1	4700.25	5649.12	10841.4	21523.4	8757	48057.5	14633.4	53796	9190.75	9186.75	5009.75	15159.5	5080.5	3260.5	3954.5	9286.25	4803.5	6561.5	9914	9877.25	5498.5	4541	3433	9434.5	6949	12419.2	3302	6218.5	6519.5	31237.2
110868_Before	4787	10037	10035	59283.2	5535.5	4796	11054	9992.5	6345.25	6956.5	858864	11148	5855.25	3336.75	72518.5	2393	7572.75	12426.2	34786.4	5036	4570.75	9200.5	55263.2	7602.88	31412.5	433774	61583.7	7658.25	3778.75	4908.5	4019.25	4532.25	3524.5	3352.25	7130.75	4675	10041.5	4496.5	12345.8	5624.25	14135	14611	5108.5	14817.5	10289.5	4536.5	4345.5	7347	100534
111637_Before	6496.5	11640.2	9669.25	3431.75	7181.5	6808.5	14953	15069.5	7063.75	8943.5	35909	13420.5	6780.5	3673	57421	3247.75	7481.12	6856.25	3599.38	4913.88	7009.25	10606.5	12532.6	5477.25	10471.6	19911.5	12151.5	5912.75	2644.5	3167.25	2060.75	2367.5	3015.25	2483.75	3584.75	3160	3180.5	3235	3645	4328.5	2438	1984.25	3322	4043.25	3767	2646.25	7210	6260	9995.75
111637_After	4399.5	7018.5	6167.5	3211.5	5051	4330	12426.8	8911.25	5640	6363.5	30549.8	9869.5	5534.75	3140.5	62907.1	2199.75	14124.8	7687	7109.5	4837.88	4788.5	9205.12	16637	6615	25136	19954.1	107457	6179.88	12141	3842.5	19084.5	5569.5	3317.25	2807.25	4388.75	3733	10186.2	8947.75	7175.5	4798	3758.5	4527	21231	9206.5	11007.5	4624.75	5247	5983.5	24362.8
115903_Before	35943	9550.25	90975.7	18968.2	5247	4858.75	11643	8407.25	11081	11256.5	631960	9949	5668.5	3233.75	61483	17971	19969.2	49317.4	15055.1	4679.75	4999	10091.5	17659.2	9041.5	38412.1	318968	43237.2	6975.62	16948.2	7894.75	30771.5	22390	3723.5	4547.5	7272	11916.2	17819.5	4949	16495	6404	17955	14504.8	30388.2	7659	11142	4112.5	5139.25	8540	26911.2
116235_Before	32218.2	39656	15214.5	387488	6068.25	4921.5	20151.8	10216.5	6326.5	8801.5	215217	11761.5	8005.5	3653	65768	16108.6	22945	11048.9	198786	7828.12	5038.25	13318.8	14354.2	6726.75	48176	117542	97134.5	10650.5	46235.5	13384	5391.25	88289	75027	3953.75	7632	7130.25	323910	5846	14142.2	8252	81857.8	21096.8	6234	6883.25	10084	9588	5155	6485.75	18492
116925_Before	6304.5	7271	6238	19490.5	4552.75	4355.5	9193	8207	5919.5	6822.25	195173	9514.5	4423.25	2914	95685.2	3151.75	10618.8	19301.6	25345.8	7324.88	7325.38	111090	896904	27942.4	70117.5	106128	193666	92876.6	7910.75	5461.75	11375.2	23541	3292.25	3422	13018.8	4907.5	8535.25	4343	17934	6513	4147.75	3762	13966.5	32365.2	31201	10097	10295.2	212987	1785600
116925_After	5874.5	10115	7504	27517.8	5413	4597.5	11575	10415.2	5878	7264.25	151775	11150	5151.5	3416.25	66728.5	2937.25	9445.12	14065	24757.9	6595.75	5377.25	42857.6	743832	22261.2	55366.5	82648.6	187295	56773.8	9085.25	6036	8887.75	22639.5	9890.25	3428.75	12892.2	4532.5	40973	4107.5	12584.5	5737	11329.5	4118	8775.25	20626	21998	7778.5	6157	74140.2	1.47725e+06
119490_Before	13510.8	9225.25	15420.2	47595.2	437647	563418	612156	16495.5	931338	9494	69008.5	11771	34625.8	14397	110461	6754.88	7094.88	10823.4	33515.9	221282	549232	613963	315378	471118	121599	38817.8	48730.4	21492.1	4651.75	4595	15275	19643.5	48225.5	56594	58582.2	5234.5	81697.2	4046.75	39115.5	5175.25	14878	4209.75	4964.5	6226.5	19436.5	4917.5	535046	615770	614260
120472_Before	5734.75	11327.2	9150.5	3414.5	6869.25	6243.5	13931.5	14082	6947.75	8397.25	33810	13322.5	6652.75	3556.5	61362.6	2866.88	6920	6305.88	2872	4802.5	4692.25	8286.12	8879.25	5075.12	5842.88	18599	8380.5	5559.75	2614.5	3604.5	2285.75	2562.25	2969	2667.5	3589.25	3317.75	3472.5	3307.75	3804	4514.75	2464	2158	2512.75	3461.25	2329.5	2735.75	3141	2640.75	3676.5
120472_After	5400.5	7107.5	7224.5	7605	4844.5	4226.25	9970.5	8218.5	10940	6378.5	209318	9342.75	5072.75	2983.25	64457.8	2700.25	6150.62	6975.5	8242.38	3995.25	5019.12	7085	11532	8725.5	14726	107426	14285.8	6576.88	4844.25	4060	16105.8	5519	3208.25	2844.5	4562.75	4942.25	5988.75	3788.75	9856.5	4710.5	3559.5	3065.25	5193.75	6726.5	8879.75	3146	5812	4199.5	14845.5
120661_Before	7045.75	9894.75	21636.5	19948.8	5427.75	4958	12373.5	7050	11568.2	5422	293005	9738.5	4885.5	3181	68665	3522.38	10225.1	17090	16878.6	4572.38	5012.25	10674.2	24905.2	9137.12	34011.5	151501	40111.4	6608	6505.5	6994	12754	15127	5258.5	3930.5	9008.25	6370	15301	5110.75	22408	6423	12724.5	10805.5	10555.5	12543.5	13808.5	3717	5066.5	8975	42760.5
122744_Before	6319.75	9461	15473.2	11329.8	5253.25	4834.75	12476.5	7962.5	10332.2	5709.75	233728	11174.5	4914.75	3095	68156.7	3159.38	9392.62	13547.6	11887.9	4306.88	5158.38	10518	21796.9	8272.88	29495	121250	33699	6628	5907.25	6629.75	10919.8	12641	4544.5	3704.5	8105.25	5754	12998.5	4647.5	18355	6289.75	9803.75	8700.5	9324.25	11622	12446	3360.5	5482	8559.5	35631.2
122744_After	6675.75	8425.75	37163.5	20094.2	49160.2	61715.5	93463.7	8508.25	308376	6926	50052.5	9471.25	11430	6724.5	85583.2	3337.88	12622.6	26663.1	21941.4	29780.6	484202	415343	474934	164927	224080	31955	122932	10998.8	5385.25	6625.5	15948.8	8045.5	24556.5	42943	46133	6753.75	27780.5	5822.25	12480.8	7349.5	7695.25	5029	16819.5	16162.8	23788.5	10401	906689	737222	941359
123138_Before	7486.5	11470.5	46823.2	22956.5	27174.2	30761.2	63642.5	11619	232060	9139	50537	12325.5	11025.8	5398	75601.1	3742.75	9861.88	30392.9	20894.1	17841.4	169859	162586	196491	121227	96000.6	29808.8	140184	9628	4286.5	4272	15726	7207.75	14187.2	28371	33038.2	4403	27833.5	4399	16092.5	5471	6071.75	4060.75	8253.25	13962.5	18831.8	8508.5	308956	261528	381362
123138_After	5426.5	8033.25	11831.5	10066.5	5664.5	10243	52035	7757.5	10643	6023.75	25261.5	11233	5495.75	3398.75	63605.5	2713.25	9715.25	8491.12	7629.5	4409.38	8310	29629.4	17319.2	7654.12	18824.2	14941.2	30814.5	5736.25	10711.5	9482.5	16962.5	128450	4190.25	4847.5	6795	5305.25	21684.8	13821.5	7929.5	6280.5	8144.25	7031	11397.2	5150.75	5192.5	3154.25	6377	7223.75	26881
123751_Before	5874.5	7986.25	9467.5	6844.25	5361	4689.5	12909	7383	42582.5	7079	139115	9487	7669.5	3116.75	68170.5	2936.75	18045.9	9760.25	12056	6248.5	5198.25	11766.2	17642.9	26020	19076.8	75099.9	47481.8	52926.5	12004.8	4418.25	17226.5	12984.8	3534	3421.5	5969.5	4268.25	15530.8	5964.75	15169	6027.75	4129.5	3125	28105.5	10053	17267.8	7136	5707	10623.5	27902.8
123947_Before	4897.5	7269.75	8458	8211.25	5321.75	4868.25	10342.2	6411.5	10171.5	7636.25	57243.8	9480.75	5434.5	3080.75	72940.1	2448.25	9538.88	11554.1	16759.9	4856.12	6069.62	9417.38	16323.1	8913.62	60436.8	35286.2	31171.9	7106.25	5946.25	4315.75	8727.5	13758.5	3338.75	3026.5	5805	4437.5	10142.8	5710.25	34532.2	5246.5	4838.5	3660.25	11808	14650.2	25308.5	4390.5	7271	8492.5	26234.8
123947_After	6014	10355.2	8732.25	3201	6608.5	6246.5	12761.2	13867.5	6622	8224.75	32264.5	12849	5899.5	3580.25	63306	3007	6569.12	6215.38	2982.25	4587.12	4796.88	8940.5	22887.4	5047.75	6175.5	17852.9	10535.8	5588.88	2564.75	3261.75	2192.75	2421	3132.5	2676.5	3542.5	3086	3337	3092.25	3318.5	4496.25	2512.5	2130.25	2783	3698.5	2763.5	2565.75	3347.25	5119.75	31907.2
124015_After	80580.8	12249.8	30003	173736	6048.5	4613	12173.5	10377.2	6396.5	15585.8	15018.5	12308.8	7275.5	3307.25	146449	40290.4	11296.5	19297.4	93119.5	5761	28922.1	21419.2	87827.9	12850.4	62801	10822.2	27052.6	8432.75	2609.5	3393.5	2162.5	2490	3097	2538.5	3705	3131.25	3232.5	3079.25	3244.25	4085.5	2602.75	2261	10343.2	8591.75	12502.5	5473.5	53231.2	30665	165278
123834_Before	4970.25	14179	13358.5	42585.5	5584.25	4920	11935.8	11271	6958	8743.5	31762.5	12420	6442	3458.25	21739.8	2484.62	10921.6	10029.9	26865.5	4563	5168.88	8275.12	51175.8	6722.12	25191.2	18678.2	113970	6441	3957.75	9859.25	6442.25	31781.8	3158.75	3672.5	6701.5	5224	9019	5759.75	111928	5956.5	4687	4509.5	7664.25	6701.25	11145.5	3541.75	5417.75	4614.5	91080.5
101827_Before	5861.5	10588.8	8848.75	3379.5	6566.5	6129	13618	13988	6742.5	8175.75	33069	13016	6317.5	3541	2269.5	2930.25	6553.12	6132.5	2824	4502.75	4646.62	8164.25	8901.12	5021.5	5781.75	18264	8183.5	5445.88	2567	3394.25	2242.5	2279	3133.5	2621.5	3590	3024.5	3118	3147	3590.75	4147.5	2566	2061.75	2517.5	3416.25	2268.5	2439	3164.25	2710.5	3814.25
106112_Before	5571	9608	8161.5	18112.2	23779.5	6523	18933	11736.5	692531	7807	37598.2	12466.2	6974	3521	9775	2785	8599.25	9014	12095.9	13483	32189.6	76400.9	100842	350114	29317.8	23093.6	25503.9	7417	3326.25	4202.75	3245.75	6416.5	41509.2	39695	47008.8	4020.5	81061.5	3609	15942.8	5096.25	5397	4977	7590.5	9866.5	6079.5	3186.5	57856.2	133869	189946
115594_Before	5001.75	10634.5	11310	57337	5805.5	5064	12191.2	11277	6392.75	7945.5	80563	12251.5	5818.25	3322.5	9675.5	2500.38	8095	13291	32205.5	9091.75	4876.75	10223	16113.8	7071.62	13051.6	42940.6	51866.9	6819.25	11641	5339.25	23115.2	26500.8	3379	3540.75	5536.75	4783	14750.5	4227.5	24937.5	5702.25	4772	4277	5555.5	15272	7074	12378	4689.5	8254.75	20950.5
120303_Before	4946.5	14546.2	7421.5	127383	5330.25	5271.5	11273	9356	7303	7842.5	274208	10684.5	5415	3074.25	40687.5	2472.75	12660.2	54733.9	74526.6	7572.25	5092	10747.8	30533.2	7953.62	84101.4	146825	92287.2	7006.75	5451.25	10245.5	11527.8	61634	3811	4258.75	12291.5	7478.25	80829.2	5242	14310	6216	18708.5	10435.8	10774.2	102046	21670.5	9814.25	4912.5	10222.5	51710.5
104287_Before	7598.75	8648.5	26146	25527.8	5212.75	4579.25	10524.8	8931	8128	6512.25	423246	10184.2	5957	3085.5	37340.8	3798.88	11661	78680	28432.2	5534.75	6298	14818.6	81654.7	16614.4	109648	313659	148395	9280.25	20067	26855	21067.2	12110.8	3972	3422.5	27682.8	4952	12256.8	6865	96000.5	6147	5918.5	5647.5	14673.5	131214	31336.8	5856.75	8016.75	19112.5	154378
121717_Before	7824.5	9181.5	25606.5	14893.2	5628.25	4866.25	11357.5	8922	7300.25	6270	251677	10481.2	6090.75	3097	18882.5	3911.75	9374	19188.2	18325.9	10735.6	4798.5	11054	32157.4	8522.38	23159.5	131351	144089	8279.88	64886.7	10234.5	12248	20969.5	4531	3550.25	6663.75	5657	24746	8251	228315	6195	16380.2	8184	9566.5	12770	21758.5	15843	4730.75	10750.5	55392.8
117530_Before	7354.25	9707	16644	7036	5409.75	5059	11830	9904.5	6571.5	6413	57706.5	11277.5	5589	3077.5	19423.5	3676.62	10970.1	15239.2	13202.5	6123	6623.75	11961.9	69678.2	10336.6	96257.8	34874.2	78039.2	12405	3868.5	4242.5	4604.5	7414	3744.5	9037.5	14158.5	4167	10859	5121	12019	6039.75	6287.5	13658	12233.2	13834.5	19369	6836.25	8188.5	12093.8	129452
124175_Before	8152.5	9330.25	17775.5	25678	5619.5	5317.25	12080	8378.5	7388.75	6964	224907	9815.25	5606	3127.75	11785.5	4075.75	7992.88	13675.8	18860.2	4858	6328.88	12237.1	16975.2	8164.12	27568.2	116453	45401.9	8135.25	6606.5	4940.5	4759.25	4722	3385.25	3343	6678.25	5317.5	11979	4195	10661	5432.5	108100	153165	6655.5	9576	12042.5	4096.5	7340.5	12394.2	25572
121554_Before	5457	7941	9354.75	28700.5	5247.75	4736	10437.5	7593.25	6160.75	6934	283067	9757	4663.5	3097.5	15070.5	2728	12094.5	10101	19143.9	4590.62	7537	9868.75	20354.6	8104.5	55591.4	144789	45166.1	6703.38	6231.5	3790	4463.25	5288.75	3295.25	2982.25	4671.75	3567.25	7097.5	3404.5	9018	5372.5	5302	5936.75	16248	10847.2	9587.25	3933.5	10338	9300	33116
110109_Before	4311.5	8060.5	7556.25	10644.2	5367.75	4189	10027.2	8828.75	5527.75	6642	123678	10552	4863.25	3094.5	24036.5	2155.25	16094.2	9835.12	10404.5	4747.12	7653.62	13028.1	45748.1	8770.5	72078.4	65285.9	57466.8	7771.88	7214.5	3878	5886.5	8115.5	3233.5	3179	5145.5	3946	7909	3883.75	12754.2	5217.5	6545.75	7321.25	24128	12114	10164.8	4126.5	11118.2	16029	82667.5
123392_Before	4401	8271.5	7504.75	5238.75	5470.75	4488.5	10728	10179.5	5137.75	7074.5	44411.8	11221.5	5181.25	3284.5	97444.8	2200	10335.9	7711	7853.25	4925.38	4600.75	9811.5	20142.9	5408.62	59741.9	25243.5	27127.9	12376.1	4707	4592	12689.8	32916.2	4096.75	4425.5	7609	5982	8197.5	8039	90579.5	6660.75	8837.5	12030	12400.2	7917.25	10467.8	4380	4713	8895	30106.2
123123_Before	4702.75	9497.25	7520.5	3340.5	5829.5	4632.5	11588.8	11184.5	6564.5	7534	29317	12152.8	5387.25	3182.25	29656	2350.88	9022	11227.1	7268	5324.75	4893.12	10732.5	20775.2	7508.5	44725.8	18473.9	42350.5	13584.1	10611.2	5352.75	24903	76710.5	3848	3366.5	6778.5	5130.25	8148.25	5150.5	11436.5	8155	8418.25	32614	8546.75	14933.8	11195.5	4820	5153.75	9876.25	30366
124015_Before	6512.5	8230.25	16109	7948.75	5460	4341.75	11644.2	9301.25	6555.5	6804.5	32078	10886.8	5390	3124.5	16616.8	3255.75	8961.12	14446.4	13776.6	4579	5360.12	8967.62	14719	6811.25	42392	21536.2	24420.4	7143.75	4701	3745.25	6720.75	10031.2	3085	2898.5	4999.5	4098.75	9223.5	4659	27889	4890.75	3813.5	3074.5	9692	12783.8	19604.5	3698	6378.5	6291	20136.8
119683_Before	6963	9300.5	17218.5	13389.8	5442.75	4773	11943.8	9907	5839.75	7387.5	27012.2	11231	5630.75	3198	12047	3481	10777.5	14120	16158.1	5184	6271.12	15499.1	24950.6	11572.5	78418	32431.9	64786.2	8373.12	29603.8	5623.5	47445	20185	3661.75	3981.25	7072.5	5976.25	15491.8	5287	31900.5	6497	5091.75	4369.25	12254.5	11021.5	18926.5	4925.25	7769.25	19054.5	39994.2
112826_Before	4975	9986.25	10256	10378.5	5951.75	5096.25	11557.5	11561.5	5855.5	8507.5	20017.5	11956	5915.25	3380.5	133181	2487	11577.1	8884.5	23052.4	5648.25	5850.62	14603.4	67459.1	9243.5	48383.2	14578.5	72280.1	10904.1	18315	5721.75	12394.2	42400.8	3859	4281.25	6793.5	5924.25	14212.2	10244.8	32222	5697	5772.25	4448.75	13168	7513	35726.2	5344.75	6605	17649.2	123357
102935_Before	5322.75	9660	10773.5	7069.5	5673.25	4746.25	11794.5	11506	5828.5	7844.75	20368	11679.5	5827.25	3357	801366	2660.88	18146.8	8968.12	14027.6	12699.6	4482.62	8805.5	19563.6	6352.88	31262.2	12948	19586	6227.25	6048	9416.25	12414.5	46318.5	11806	11221.2	16265.2	5054	16496	10649	108088	5673.75	72900.2	99048	26633.5	7162.75	20985.8	19726	4219	5816.5	27621.2
104233_Before	5245	10100.2	10214.2	5873.5	5790.25	4774	11736	11756	10620	8223.75	103868	12249	5765.5	3275.75	49782.8	2622	8737.38	10588.5	11886.9	4954.75	5564.88	8882.75	20719.6	10595.8	47881.4	55699	170765	12372.5	10520.8	4345.5	13711	6827	3325.75	3405.75	7119.25	4404	9737.25	4303	12713.2	5462.5	6766.5	4917.5	7374.5	10962.8	17900.2	4119.25	6355.75	6029.5	29683.2
100661_Before	5169	9809	7961.5	3541.5	6197.25	5096.25	12348.8	10976	10721.8	7832.25	184285	11881.2	5554	3387.75	210308	2584	8899.12	17860.8	8692.38	19260.4	8110.38	33449.2	129039	8852.25	41212.2	96680.2	152007	7626.88	8757	15335.5	9170.5	120512	5527.5	5278.25	11048.2	4414.75	15137.5	5360.5	23904.5	5567.5	20253	30047.2	7989.25	27760	13843.2	32323.5	11124.5	54549.8	247102
118451_Before	5446.5	9615	10275.2	5563.5	5950	4952.25	12520.8	10802.8	6144.25	8422.25	126334	12082	5913	3289.5	27167.5	2722.75	21138.5	13535	8788.25	5297.38	24601.4	24900.4	35946.4	7044.88	209858	68758.2	206688	9712	118991	8108.75	51303	67332.8	15631.5	12175.8	18264.5	6920.5	86971.3	16453.8	30548	7711.75	22499	9783.25	32662	16794.8	12013	4644.75	44250.5	37280	61090
122457_Before	5126	10061.2	10167.5	8897.5	6583.75	5418	12656	11487.8	6151.5	8685.5	43779.5	12578.8	6374.75	3493.25	10426.2	2562.5	10658.9	10136.9	11388.8	6616.88	6289	12587.5	33353.4	11128.9	42434	26156.2	146774	7191.12	114710	3988.5	24967.5	20135.5	3686	3086.75	5310	4305.5	11272.2	5214.25	13051.8	4975.5	3853.75	4993	11256.5	10106.2	13880	6650	7160	12519	55219
108620_Before	4604.75	8368.5	6390	14956.5	5478.5	4580	11471.5	9693.75	20041.2	7476	110716	11016.8	5817.25	3230.75	30909.5	2301.88	9015.25	8008.25	16005.5	6566.5	9755.62	15929.5	50958.6	16453	53490.9	59365.3	49400.4	8151.12	5265.25	6182.5	5316.5	35210	7831	14511.2	11989.8	4606.75	17058.2	5844	16700.8	6237.5	3964.75	6751.25	9662	9626.5	17054.5	7654.5	14931.2	20387.5	92223.5
106172_Before	6772.5	8545.5	8282.5	19814.8	5549.5	4882.5	11242.5	10325	20998.8	7114.5	114244	10463.5	5374.25	3197.75	137491	3385.75	8957.25	8988.25	20939.5	7959.38	84187.8	89058.5	121961	16282.2	73814.9	62230.9	191801	158818	9352.25	5230.75	8978.25	18054.2	104253	20964.2	26027.5	5852.25	106641	10418.5	39074.5	11131.2	54860.2	34718.5	9369	9694	22064.2	10369.2	163493	166874	233596
122514_Before	10322.8	9551.5	10613.5	18127.5	5784	5093	12173	11745.2	5990.25	7354	25164.5	11942.5	5541	3241.75	13510	5160.88	14197.2	9863.75	18165.1	5074	5016.62	11190.1	44016.4	7076.12	59497.8	17732.8	28917.5	6803.75	5705.75	3971.25	15155.2	12623.5	3285	2787.25	4983.5	4075.5	10388	5035.5	6430.25	4930.5	8135	8050	18843	9114	18202.8	4364	4940.25	10207.2	76287.5
124322_Before	8300.75	9465.25	8747	8930.5	5858	5045.5	11919	11909.2	5909.25	7368.75	33786.2	12025.5	5630	3153.5	26750.5	4149.88	13998.6	8625.62	16212.4	5072.38	4860.75	8973.25	23094.6	10099.6	38458.2	20563.1	65214.8	6900.62	54665.8	4626.75	9198	9437.75	3047.25	2831	4760.5	4469.75	5710.5	4322.75	35986.8	4830	5479.5	5291.75	18532	8504.25	23494.2	4286.75	4676	6027.5	34280
118793_Before	4940.25	9006	7953.5	4253.75	5671	4738.5	11593.2	10325.8	5463	7537	38300.5	11616	7920.25	3370.75	20883.5	2469.62	7855.5	7449.62	6702.5	4829.12	4631.38	8098.12	17421.4	8921	26981.8	22346.9	34379.2	7292	5647	22617.8	7193.5	8478.5	3206.5	3080.5	4604.5	4607.25	6151	4382.5	41164.5	5534	4588.25	3317.75	6705	6945.75	9151.25	3987.25	4524.25	4603	24517
124256_Before	5677.25	12447.5	9934	9587.5	6087.25	5243.75	11986.8	11571.2	6047.5	8381	38297	12242.5	8534.5	3414.5	65402.5	2838.12	12947.6	10625	12119.9	5090	7334.62	9588.38	27314.1	7789.62	34316.2	23236	52615.2	10844.4	8621.75	4026	3999	15212.2	3312.25	3009.5	4723	3668.5	7650	3694	9799.5	4826	3301	3505	13447.8	11316	14652.2	4092.75	9425.5	7190	43057
123196_Before	6608	14258.5	11228	18586	5908.5	5151.75	12488	11855.2	6075	8010.25	33754	12304	6031.75	3427	13113.8	3303.5	11200.9	10340.5	14555.2	4966	5207.75	14472.8	40411.1	7861	36944.9	19898.8	35514	7393.62	14451.8	7735	5915	13085.5	3280.75	3210.5	4863.5	3709.75	5861.5	4624	5022.5	4950.75	3338.5	3747	8143.25	9453	10524.5	4023.5	5263.75	16457.5	68967
122844_Before	5259.75	9608.5	7873	26776.8	6194.75	5138.25	12106	12124.5	6077.25	7455	83624	11906.5	5732	3444.5	3014.75	2629.38	6358.62	6153.75	15113.6	4511.25	4286.88	7771.88	10741	5283.25	7791.5	43799.2	14210.2	6585.5	6249.75	7455	9779.25	17035.2	3856.25	3854.75	6024	4670.5	9229.5	4009	14009	5379	4599	3111	3108.75	4434.5	3450.5	2827.75	3435.5	3437.75	9357.5
123641_Before	6032	9678.5	9068	32347	5871	4911.5	11694.5	11348.5	5817	10217.2	72332.5	11929.2	5755.75	3523.25	8394.75	3015.5	7878.88	8208.12	20978.8	5570	5222.75	9584.75	15244.4	6474.62	33455	39019.8	57641.2	8491.12	19599.8	8678.25	20375.2	25126.2	3856.5	4563	7747.75	4540	42630.5	5197	14476.5	5710.25	6825	6853	6079.25	7348.25	9610.5	5269	5534	7475	19140.2
124307_Before	6196.75	9975	10498.2	10526	6006.25	4915.25	12451.5	12062	6586	17991	44070.5	12580.5	5792.25	3463.75	12813.2	3097.88	7180.62	7929.25	11738.2	4612.75	4814	9528.5	13672.5	5566.5	23398.8	24465	28962.5	5868.88	23878	5609	30925	32081.5	9905.25	11649.2	14366	4215.5	19897.2	6239.5	8533.5	5158.75	14906.8	10319.8	4386.25	5360.25	12950.5	3219.25	4712.75	6605.5	15283
122877_Before	5276	9435	9217.75	4785	5970	5120	11665.8	11288.5	7590	16877.8	109498	11922.2	5715.75	3192.75	14820	2637.5	8989.62	12076.5	7065.12	4849.12	5116.5	10403.4	20825.5	11242.1	27470.5	58848.4	34494.9	7238.62	34466	10901.2	28262.8	16449.5	3682	5734.5	7550	5400	26318	6050.5	38964.8	6646.75	8324.75	6942.5	8544.25	14935.2	9345.25	3728.25	5113	9141	30362.5
123759_Before	8965.25	9655	22587.2	35281.5	6086.5	5272.75	12583.8	11011.5	8587.25	7732	96035.2	11753.2	5823.75	3232.5	21909.2	4482.12	11338.5	19167.9	25874.5	5895.62	5591.12	13149.4	22199.9	8732.12	39879.8	53150.4	61483	7492.88	6862	6820.5	7824	29040.2	3625.25	3876.75	6737.75	6434.75	9632	4080.5	10177	5690	11931.2	13304	13022	15748.5	16467.5	5704.75	5909.5	13715	33388.2
124273_Before	8806.5	9408.75	33852.5	60181.5	6066.5	5142.75	11953.5	10276	6541.5	7010.75	74930.8	11593.2	5519.25	3294.75	25255.8	4402.75	8031.38	23018.4	52548.8	14047.2	4940.62	21874.4	20443.8	6205.5	30862.6	40243.9	31797.6	6736.62	12343	6768	27123.5	13308	3741.75	4762	8052	5215	27968.2	5807.25	15293	6747	41256	45593	6654	12184.2	44916	22028	4738.5	31795.2	30611.5
122921_Before	7109.5	9040.5	18511	26763.8	5241	4560.75	10611.2	9328.5	5744.75	6450	95268.7	10615.2	5698.5	3121.25	8969.5	3554.25	8659.12	12689.1	19384.4	5479	5296	9071.12	18024.6	6389.38	20958.5	50311.5	59911.4	7320.38	13360.2	4908.75	14170.5	20769.2	3161.25	3094	5083.75	5217	11711	4700.75	55816.8	5617.75	6269.25	5153.5	8277.75	6867.25	12005	5717	6031.25	7531	26720.8
124133_Before	7962.5	9417.25	9629	30068	5694.25	4745.5	11632.8	10226.2	7101.25	7613.25	82508.3	11555	5819.25	3267.25	6138.5	3980.75	8259.75	8474.62	18573.9	5395.38	4842.88	9479.25	13501.4	7055.38	27745.5	44072.5	30404.4	15632.5	31558	9453.25	13703.5	120863	3804.25	3128.25	6643	5955.75	7565	5995.75	40000.5	7124.5	7404	6892.25	7102.25	7320.25	7079.75	5096.5	4940.25	7325.75	16776.5
117104_Before	6776	8455.25	7567.75	27188.5	5795.5	5259	11367.5	9599.75	7281.5	7079.25	109750	11189.5	5251.5	3286.75	76195.8	3387.5	8113.12	20165.9	22684.1	4574.5	4616.88	8916	19757	6737.38	23426.2	65787.6	30097.6	44121.5	7179	5324.5	7178	9570	3478	2862	5221.5	4149	9470	4503.5	9097	5806	6526.5	7565.5	7771	32764	18179.8	3353.5	3974.75	6464.5	29914.2
111018_Before	5140	8462.75	7683.75	3422.75	5449.25	4983.25	11908.5	10319	6824.25	7484	131276	11348	5512	3219	12606	2569.5	7874.88	14125.8	5649	4660.12	4628.25	10112	16744	7878.62	23087.6	68455.9	41188.4	6396.62	17923.5	39913.8	26357.2	142778	3405.5	4034	9188.5	6258	24078.8	3981.5	21677.2	5970	6453.25	11586.5	7287	20567.8	7875.25	3871	4273.25	8315.5	23169
107259_Before	6257	8474.5	12682.5	9013.25	5490.25	9844.75	41256.5	10253.8	8668.25	7653.5	82078.7	11228	5562	3201.75	120187	3128	6739	9140.75	7633	4767.12	7068	22777.2	12121	7122.75	11255.8	44156.1	33569.8	6894.5	4209.5	4952	3459.75	14276	4429	2907.5	4892.75	4114.25	6886.25	4135.5	9243.5	5222	11108	5781	5003.5	5599	6252.75	4044	4291.25	4298	13988.2
123751_After	8679	10024.2	15711	18959.8	10192.5	17895.5	58181.5	10605	276332	8164.5	56806.8	11858.5	6424.5	3584.5	1681.25	4339.5	7178.12	9009.5	10441.8	5771.5	9889	30083.2	9741.25	139214	12233.8	31484.8	11621	6694.5	10796	9898.75	16573.5	132468	4284.5	4709.75	6972.5	5703.5	21943	13965.8	7691	5806.5	10640.5	8000.5	4332	2308	1923.75	1350.5	1882.5	1985	8877.5
123243_Before	8720	10887.8	12093.8	57690	9799.25	11618.8	28116.5	10687.8	279354	10270.5	87029.5	12087.8	6703.5	3967	14296	4359.5	17965.8	14465	34895.5	7293.62	37055	58532	92356.4	145006	51532	48782.5	32100.5	24421.1	9033.5	4238.5	4125.75	11880.5	34138.5	39620.5	44798.2	4779.75	48130	7804	143885	5339	5152.25	4636.5	25043.8	16836.2	12101	4788	62491.2	88947.5	174025
123192_Before	6366	11404.2	12512.5	85294.5	6202.75	5310.5	12005	10572	20122.5	9781	526491	12228.8	6684	3812.25	711605	3182.5	10622.6	9887.12	47294.2	12734.9	22193.8	85225.8	120299	14620.2	32411.2	266913	49317.8	7255	4833	3727.25	11833.5	11955.5	4562.5	6202	9081.75	3846.25	18012.5	5399	9050	4798.25	32960.5	37332.8	9841	7261.75	9294	19267	39077	158446	230027
110868_After	6022.5	10902.2	10189.5	37333.5	6701	6114.25	13179.8	11977.8	7202.75	7871	473483	13148.8	6328.5	3437.75	33964.5	3011.25	8118	13013	23966.5	5685	5239.25	10392.8	65883.6	8279.12	39308.1	241578	60356.9	7691.25	3848.75	4260	3946	4463	3740.25	3358.25	6904.5	4691.75	10451	4520.5	13478	5311	16220.5	16445.5	5333.75	15836.5	10599.5	4669	4364.25	7605.75	119790
122724_Before	7074	11867	9777.75	6478	7176	7006.25	16371.5	15493.2	8463.5	9159	40800.2	14395.8	6970.25	3706.25	2454.5	3536.5	7181.88	6626.5	4414.38	4892.5	5237.88	9639.5	9687.75	5882	6385	22054.5	9112.88	5752.38	2494	3272.75	2328	2342.5	2943.75	2463	3416.5	2950.25	3084.5	3181.75	3458.5	4238.25	2397.5	2232.75	2496.75	3475.25	2350.75	2609	3469.5	2907.5	3882.25
108620_After	17156	10004.2	29920.2	32100.5	6483.5	6333.5	14275	10330	300106	7766.5	303530	11916	7947.5	3459.5	13483	8578	7715.62	18656.2	21041.8	5876.25	8438.25	14323.2	27316.2	157244	38384.8	154647	30768.1	8027.5	3799	4869.5	3658.5	19031.8	5986.5	7409.5	6321	3871.25	13136.8	4349.75	11385.5	5074.75	3037.5	3846	5427	7392.25	9983	5269	10543	14371.5	44302.5
104233_After	28661.8	9036.25	59071.8	61612.8	6195	7195	16197.2	7950.5	595899	6135.25	588005	10048	8746.5	2989	20380.5	14330.9	9670.88	34775.9	42065.4	10795.5	9594.88	19286	36921.2	303150	58952.7	299775	91387	9163	58057	9070.5	9681	19337.5	131958	198811	214479	5266.5	79802.8	7963.5	187646	5950	10359.5	6679	10305.5	10480	22518	15396	11994.8	22374.8	65892
117530_After	14197.2	8429.5	46356	44028.5	12323	17664.5	35142.8	8499	275753	13298.8	292016	10280.2	7266.75	3290	84327.5	7098.62	19282	31917.8	138089	42069.2	54604.6	81886.9	119839	147308	187454	154703	368602	9589.62	66846.2	9171	11813.5	23427.2	141423	204598	214246	5342	116118	8462	176518	6279	14090	12522.2	30134.5	17479.5	232150	71815.5	91544.8	128631	231178
122457_After	8611.5	11028	50232.5	26275.2	11616.2	15372.2	32663.8	10298.8	43908.5	35455	74639	11261.8	7522.5	3431.5	20410.5	4305.75	12158.5	30007	21058.8	8969.38	106530	152766	195365	29361.8	110534	41303.1	131170	8066	106739	7867.75	24447.8	45648.5	69572.5	47997.2	48096.2	5793.5	317881	9715	16847.5	6164.5	45974	36631.8	13289	9781.5	15842.2	6322.5	197688	272868	380430
108072_After	6749	10911	27353.2	19162.8	15829.8	20712.8	34918.2	10244	57294.2	26469	22067	11444.8	7609.75	3584.5	110829	3374.5	12489.9	17118.6	16354.2	10563	16440.9	26227.4	26983.5	32853.9	51323.8	14118.1	49649.9	8668.38	19708	9924.5	22413.8	13159.2	53225.5	36391.8	40814.5	5026	95120	10677.2	27697.8	6129.75	47649.8	42608	14068.8	6884	13545.8	5296.25	12169	17536.5	43723
102935_After	6429.75	10398.5	10137	84738.7	141136	147942	170637	9514.5	449382	7729.75	61696.2	10787	30295.5	23104.5	446812	3214.88	13790.2	10167	47903.2	79376.6	110682	128023	59127.8	227687	150270	33595.2	23825.4	18093.1	40376	7814.5	13357.2	41991.8	242739	122820	132350	8226.75	228130	7766.75	79072.8	6018.25	223997	207564	17182	10197	11067.8	17617.8	73422.5	85409.5	108741
104287_After	10157.8	8229.5	9260.25	115248	239086	255262	288800	9025	563458	5893	104511	9207	52398.8	64321.2	63074.8	5078.88	8791	34429.1	70299.9	122514	276795	263007	135409	286190	203636	58353.7	66064.6	30163.6	10455.8	8340.5	20779	47132	189888	213174	209731	37193.2	259972	7057.5	19698.5	6085.75	66187.2	17240	9352.5	59598	25351.8	5941.25	298327	237214	261793
120303_After	49720	6827	8206	32717	634260	670309	669414	15296.5	730919	5455.75	221376	8317.5	226082	298035	33240	24860	9534.38	13994.8	20902.9	323674	491761	507359	188076	369466	159075	116319	55479	116980	20304	5801.5	26797.8	29547.5	100928	102050	101082	8060.75	155989	17205.5	85156	5934	30457.2	29258.5	12241.8	19783.5	9088.75	13089	313212	345304	360856
118451_After	45738.5	7657	6633	13993	536650	560192	540929	15344.5	586724	6401.25	422390	9180.75	201423	250018	48322	22869.2	14154.4	11204.4	12350.1	275076	398362	432629	169619	298335	314334	216413	141896	106099	79157.5	10359	43178.2	66369.5	175925	130988	129541	16512	274357	12489.5	27653.8	6811.75	32621	12184.2	20651.8	15775.8	10707.2	13503	236533	324329	323894
100661_After	5782.5	7981	7543	16829.5	6087.5	4900.5	11483.5	9309	28562	7054.25	364377	9618.25	5661	4554	211893	2891.25	8236.62	15076.8	14871	20361.9	7159.25	29513.8	112161	18966.8	44845.1	187050	149222	7275.75	9982	16410.5	9338.5	121376	7031.5	6653	11175	4834.5	21966.5	7029	19741.5	6018	22419.5	29725	8492.25	22610.5	12912.5	34636.2	9418	47544	215012
106112_After	6698.5	11517.5	10423	29646.5	24387.8	9244.25	22790	10523	156208	8518	163020	12012	15415.8	31293	11272.2	3349.25	8425.38	8331.75	18993.2	13994.9	14907.5	20511.8	33429	87852.6	43672.6	86633	73623.6	10923.6	12966.8	7107.75	5665.25	17689.8	25539	24546.8	26582.5	5738.5	77798	9776.5	20150.5	4897.5	10377.5	7563.5	5333.25	6240.5	8340	3602	20570.8	18233.5	56335
101827_After	6618	10306.5	9332	45447.2	24054.5	9533.25	23189.8	10367.5	177533	7212.25	248636	11452.5	14690.8	29827.8	29507.2	3309	8635.25	8090.38	28595.2	14179.8	51360.6	59409.9	100126	93369.1	84822.4	127534	96602.1	24144.8	6503	8622.25	8802	31404	85023.8	93699.8	94384.5	6713.5	118720	5688.5	83927	6145	21617.2	16936.5	6964	6848.75	11743.2	4305	93188	95630	189885
106172_After	6829	8739.75	9200.5	59499.2	9844.5	5687.75	15803.2	8640.5	225506	6023.5	530122	9558.5	6765.75	3273.25	90136	3414.5	8290.38	8582	37565.2	7621.38	42544.6	71787.2	93673	117267	41162	269415	149214	97427.6	7566.25	4853.5	6884.5	14722.8	18703.2	12203.5	14879.8	4905.75	40417	7204	26571.5	7656.75	13258.8	13704.5	7841	7963.5	15631.2	5398.25	79401.5	127771	178706
103528_After	6667.75	8348	9282.5	66744	42373	7115.5	19240	8159.5	756999	6677.25	355448	9120.5	7841.75	3636.5	41134.5	3333.88	9122.12	10330.8	37943.1	23213.2	28833.2	50633	67312.1	383288	27358.1	187579	172772	8972.88	5866.25	5611.75	9106	19860.2	28401	31718	35247.5	5314.25	70560.8	4612.5	30027.5	5812	8570.5	10497.5	9896.25	11379	9142.25	4053.5	50551	82026	126465
115594_After	11987.2	17482	8904.5	167682	41398.5	7926.75	21205	9399.75	583043	8173.5	104808	11337.2	7334	3695.5	13753.8	5993.62	13815	11573.8	87739.4	23018.9	36964.2	101303	132116	296094	49009.2	58329.4	36085.4	8398.38	3303.5	4268.25	2988.5	5619	22740.2	21764	25825	3611.5	39108.5	3498.25	14332.5	4980.5	4917.5	4183.25	10148	14243	7796.5	4639.25	66001.8	181402	254831
116235_After	12960.8	17040.2	8680	133732	12156.8	16595.2	37225.5	9947.25	30687.2	7359.5	164438	11586.8	6073.75	3364.75	12655	6480.38	11331.4	7423.88	71243.6	8993.12	10819.6	21498.2	12958.9	18655.2	34835	90061	74074.3	8456.25	19274	7340.5	3392.75	36821	31740	3174.25	5281.5	4637.5	137357	4304.25	7774	5836	36214.8	11224	5622.5	6167.75	8755	5829.5	5044	5771	15970.5
121717_After	8015	9344.5	10526	19147.2	99368.8	129452	181721	11941	327397	8194.75	103786	11814.8	10135.8	5652.25	15138.8	4007.5	8922.88	23581.1	17484	52391.2	227746	217533	224308	169804	174245	74341.8	54029.9	9844.25	6309.5	8085.75	6042.25	4504.25	12362.2	15085.5	14505	3576.75	61727.2	3906	14946.5	4995	5429.75	3986	8501.25	36636.2	15820.8	5413.75	326040	253345	436676
119490_After	13130.8	8856.25	24389.2	22520.2	93721.5	117662	157406	10340.2	305910	8300.5	245837	10098	9747.25	5421.5	22086.2	6565.38	6866.75	15395.2	18255.1	49281.4	132353	180661	102797	157543	104048	126364	47351.1	8841.75	3410.25	4075.5	7298.5	10653.2	15794.5	17599.2	18793	3871.75	38250.2	3929.25	22680.5	4531	6916.25	2785.5	4877.25	6401.25	13990	4841.25	147044	203916	195254
115903_After	11056.8	8725.5	23205.8	6500.5	12121	15071.8	29087	9641.5	104428	7369	306151	10671	5838.75	3142.75	5963.25	5528.38	15396.9	14594.1	7556	7821.25	9932.75	17720.9	14709.5	55319.6	25485.2	155556	33012.5	6403.25	7632.5	4845.5	12487.5	9981.5	3303.75	3409.75	4981.5	6596.75	8882.25	3839.25	9890	5049.25	8313	6856	22068.2	5982.5	8611.5	3521.5	4793.75	6354.75	19777.5
122724_After	6044	9045.25	12283.2	7793	16276.2	19891	41144.8	10982.5	166651	23787.5	123378	11562	6631.75	3727.75	64087.5	3022	39863.6	9362.13	11520.2	16720.8	44422.6	62392.8	69097.2	86888	53940.4	65249.5	70214	6724.88	5397.5	3553.5	6093	3020.5	25098.2	25023.5	29216.5	4402	47641.5	6275.5	94498.8	4471.75	27003.5	30175	70682	6441	15247.5	17165.2	68954.2	83640.7	127212
122877_After	6770	9472.5	9924	12651.8	19431.8	13880.5	37798	11784.5	142909	28370.5	64352	12830	11461.8	7929.75	16372.5	3385	11505.9	12558.5	10945.4	11840.4	21104.8	37789.2	37473.5	78645.5	56171.9	36246.6	35554.4	10579.9	15923.8	6157.25	13079.5	9176.75	33360.5	37705.5	45031.5	4282.5	65698.5	4402	18618	5280.5	6975	4384	13539.2	15193	9239	4249	28329	37780.5	63162.5
117104_After	7990	15283.5	14134	35363.8	19817	21541.2	53759	10601.5	254205	7231.5	38760.5	12007	10273.8	7235.5	133979	3995	13608	16066.8	23346	12502.4	64057.2	67144.1	58889.9	129596	140467	24249.1	22050	24325	3804.5	4046	3967.25	4363	5102.75	4446	5794.5	3434.5	12491	3550.5	5990.5	4700.25	7701.5	6215	11932.5	17999.5	11328.2	5187.75	106573	80529.2	107178
123196_After	7913.25	12982.2	13513.2	29345.2	40767.5	65670.7	96492.7	9746.25	769354	6320.5	137306	11210.2	7569.5	3286.5	8842.25	3956.62	10051.4	11812.6	19885.1	22375.6	51048.5	80370	64466.6	388848	141140	71944.2	41098	8394	8172.25	5103.5	3896.75	7093.75	17413.5	16442.5	18211	3743.75	59293	3940.5	4318	4637.5	5115.25	3776.5	7120.5	10112	10425	3983.75	36426.2	64247.2	119187
123759_After	6607.5	9382.25	9634	5818.75	41008	69651.8	96892.8	10652.2	601946	7246	155785	11514.2	10060.8	3069.5	33298	3303.75	12483.9	13044.5	11644.9	23762.2	120233	129012	94618.4	305553	138431	83713.1	74567.6	10108.6	4323.5	4743	5347.5	11957.8	43594.5	58415.8	58844.5	5436.25	36652	3543.5	6576.5	5009.5	12928	8229.75	15585.5	16455	17471	6516.5	170814	161131	178584
124256_After	6687.75	9263	8423	5087.5	11886	20348	48401.8	10336.8	46035.5	7291	49537.5	12618	7737.5	3667.25	39982.2	3343.88	9745.25	9333.12	7917.75	8382.25	29273	34880.4	35428.6	27127.8	246010	28305.8	44204.8	9867.88	4124	3328	2562.75	5801.25	9456	9190	11079.8	3436.5	16795.2	3347.25	5453.5	4565.75	3392.75	2395.75	10227.5	10243.2	10748	4878.5	38198	21359	60520.5
124175_After	8894	7198.75	9982	6451	46402.5	59415	88505.5	7758.25	138727	5215.5	61525.2	9530.75	6199.25	3497.5	13428	4447	8409.88	21148.5	12049.6	28779	119091	118401	209648	104333	248848	36199.1	57575.1	11830.5	3043	3739.5	3320.5	4220	22478.5	24659.5	27612.2	4774	49631.8	3831	6951	4835	5649	5711.5	9621	32315	17648.2	11155.5	178767	148296	411537
118793_After	77131.8	6716	25809.5	114808	53880.2	68049	101088	6963.5	295572	5315.25	82890.2	8088.75	8130.25	3851.5	17134.8	38565.9	6884.88	16256.8	61866.6	28869.6	54845.6	75941.9	43280.8	153630	35071	44584.9	39892.2	7048.38	4767.5	15721.5	5451	7380.5	74106.5	66805.5	70978	4680.5	43465.5	4074.25	26831.5	5466.5	5987.75	2887.5	7053.75	6704	8925.25	3859	41642.2	50795.2	79598
124322_After	77267.5	7737	24246.8	163052	124562	70464.8	106964	7701	742144	7833	92410.2	8838.5	71700.8	92615.2	97132.8	38633.8	20545.5	20972.9	99677.6	69116.8	112376	142473	127158	380986	109789	50646.5	108730	40505.8	55836.8	5103	9768.5	11677.2	7362.5	8598.25	11259.8	4861.25	50803.5	4310.75	38328.5	5590.75	7616	6343	33354	17699	36303	13671.5	154287	177982	246614
123192_After	12565.2	9985.75	16036.5	76167.8	186285	142148	180800	7493.5	784370	7689.75	111934	8875	76374	100987	328932	6282.62	8295.75	10813.1	40918.5	96766.3	168337	233843	185966	395498	61916.9	58813.7	21876.5	41175.2	4201.75	3854.25	9010.25	8979.75	35177	43349.2	46539.8	4185.25	53143	5137.5	7455	4957.75	23475.2	25319.2	6605.75	5589.75	5669.25	7247.75	194525	286886	364440
122844_After	6231.5	8759.5	23549.5	44645.5	205382	267540	363208	7717	675577	5684.5	172719	7869.5	12964.8	7738.25	5694	3115.75	7364.5	14734.9	25241.8	104981	217669	253444	101421	347404	92541.6	88811.7	28719.9	13449.6	7600.25	8744.25	13435.5	23026	85722.2	143681	171296	7898.25	88808.2	4501.5	18371.5	5616.5	9570.75	5429.5	5969.5	5920.25	5838	4579.75	167797	143680	195126
123392_After	10336	8134	35157.2	37879.2	159088	208785	287538	8639.5	444177	6481.75	141792	8745	13635.5	8827.25	113970	5168	11304.8	21398.8	23792.1	84480	250169	297735	156611	226208	258274	73904.9	22051.2	14837.6	4549	5097.5	12071	30058.5	71036.2	78510	75083.8	6701.5	73714.2	8826.75	84766.8	6610.5	12176.8	9501.25	14475.5	7640.25	9705	9871.75	291554	307932	304582
121554_After	13410.5	7194	43971	55001.5	37176.5	35137.5	54229.8	7289	253585	5054	116468	8910.25	10508.2	8710.5	11288	6705.25	6740.62	25764.8	33016.8	20469.9	199891	268586	228474	133342	60522.1	61762.2	36486.9	9526.75	5571.75	5683.5	3872	6597	85535	141678	209965	6045.75	95179.5	5189.25	10179	2723	114712	110791	6287.25	7558.5	11032	3763.25	364644	482942	449658
122921_After	13769.5	8397.25	27919.2	55896	28781.5	21333.5	38049.2	8207.5	422590	6103.25	129539	10538.2	11838	14275.5	8649	6884.75	7814.75	17210.2	32463.2	16225.2	168289	201820	210538	216143	82928.6	67393.4	33011	9392.62	9719	5315.5	9869.75	15048.5	36466.2	43261.5	48630.2	5943.75	125296	4285.5	109491	5665	10507.5	4736.75	7232.25	6501.25	9030.5	3669	315244	365592	412868
124133_After	17167	8406.25	9109	25843.2	136034	30380	55880.5	7564.5	371670	6215.5	171101	9542.5	123370	133104	6182	8583.5	7125.75	7308.25	15228.9	69907.2	83088.5	106943	92453.8	188772	62668.1	88022.1	19436.2	68156.7	23087.8	7615.75	9100	70138.5	60917.5	122601	144324	5191.5	146477	4957.75	25573.8	6098.25	22542.5	22145.2	5845.25	5507.5	4614.5	3780	135797	158005	177343
110109_After	11939.5	7947	8193	20864.5	231888	186957	192042	9920	278244	6238	172141	9563.5	112288	114466	10614.5	5969.75	9273.25	8217.25	13828.5	118041	349644	372280	316034	142872	97424.8	88825.5	23458	59685.5	5401	3609.5	3465	3896.5	36612.5	41203.2	42162.8	3865	123436	3548	8942.25	4955.5	7947.5	9014.75	10599.5	8241.5	6792.5	4194	512332	552519	622149
123123_After	15101	7033	18585	46049.5	115238	168352	161758	9231	131258	13128.5	33453.5	9786.75	8261.25	3598.25	NA	NA	8218	18073	29622	60195.9	131918	152908	93155.2	69718.8	110880	20313.9	45463.1	15664.4	12209.8	5910	28616	91286.5	162506	158164	165177	5835.5	292571	5508.5	12175.8	8601.75	30932.5	42973.8	9403	17561	13194.5	5154.25	95484.8	144058	177080
124307_After	13568.5	9522.5	18131.5	200304	7059.5	6051.5	15447.5	8645.25	22180.8	13075.8	227285	10597	7240.5	3577.5	5893	6784.25	6778.75	11570.5	105432	5001.38	11745	17524.2	18423.9	13371.5	35322.4	116037	22776.1	6640	18309	4254.5	17323	19950	19670	6065.5	8631.25	4030.5	120489	4994.5	6165.75	4861.75	21886.5	13809	4035	5009.5	10558.5	2943.25	17438.5	19601	28202.5
123641_After	39575.2	9079	95038.8	408306	136394	170405	193362	9641	274731	5618	256630	8993.25	13316	5435.75	9497	19787.6	7690.75	51007.6	209058	70510.6	87691.9	100405	13996	140557	33068.8	131009	51187.1	11859.5	14855	7218.5	15445.5	21156.8	3332	3751	6116.5	3789.25	28016	4714.75	11287	5410	5467.75	5380.25	6302.5	6976.5	9809.75	4627	4978.5	7447.75	18351
124273_After	37427.5	9720.75	100542	255348	129883	171688	195040	12489	269634	7503.25	43583.2	10797.2	14763	5730.75	100516	18713.8	8619.62	57528.8	143955	72247.4	266634	342372	245086	139726	228992	25028.4	44787.1	12110.9	16154.2	8299	32952.2	14702.5	278669	241893	245835	17279.5	397059	7946.75	19527	7607.5	122756	100778	7518.5	14516	32562.2	14611.5	361580	489704	477684
123243_After	5709.75	9371.25	7534.5	48488.2	16758	29245	48506	10777.5	167932	7776.25	65347.7	11396	6381.25	3697	2297	2854.88	6019.38	5526.75	25438.1	9652.12	16225	25504.2	7114.5	85574.2	5638.75	34330.6	7261.62	5461.38	2696	3250.25	2153.5	2392.5	3011.5	2483.75	3809.25	3040.75	3146	3155.75	3468	4173.25	2482	2110.5	2667.5	3519	2388	2546.25	3205	2502.5	3451.5
102507_After	48717	9849	19381.8	139271	21438.5	33310.5	59003.2	9419.25	318269	11816.8	60396	10725.5	9792.25	3985	8172.75	24358.5	7329	12491.9	73016.1	12256.8	70909	90713.4	87751.9	169009	50506.1	33043.9	46568.9	19662	114514	8354.75	388054	82232.8	209516	37975	42113	17271.5	272251	4075	9846.5	6510.75	205134	110233	4809	5602	6761.25	3075	108508	122424	166084
123834_After	84191.7	11998.5	43745.8	211590	13646.8	13621.2	32663	11144.8	222210	12095.8	17687	11026.5	9221	4022	80184.3	42095.9	9637.38	25336.8	110257	8891.25	37858.2	39645.5	59706.2	116235	75486.5	11698	20764.9	8579	2606	3317	2103	2373.5	2997.5	2604	3441.5	3064	3123	3313.25	3291.5	4021.5	2526.5	2130.75	7276.25	6927.75	8924.5	4135.75	62095.2	46628	108268
122514_After	41237.5	13631	57006.2	170624	6844.5	7963	18391.5	9066.5	60244.8	8667.25	17459.2	10478.8	7102.5	3232.75	8790.75	20618.8	20633.9	33751.6	93456.5	5706.75	15322.5	20848.6	128267	33911.9	111494	13341.2	25545	7033.25	5232	3747	13876	11364.5	12750.5	19853.5	25303.2	4004.75	27544.2	4952	5850.25	4845	8047	6510	27636.8	10497	16289	4569	22682	23305.8	247467
112826_After	44727.8	11562	135000	121675	5278.5	4910.5	15633.5	8302.5	8012	8300.5	60619.8	9616	6761.5	3303.25	99244.3	22363.9	11061.4	70934.1	75776.5	4840.38	5257	14251.2	59086.2	9330.38	39728	34400.5	64493.2	9718.25	14631.2	5345	9849	36072.2	3569.5	3730	6279	5288.25	12297.5	9303.25	29263	5649	4769.5	3602	10560.8	6867.75	29878.2	4402.25	5603.5	12869	109870
119683_After	57551.2	9660	154136	83191	4845.5	4862.25	15540	7372	7593	6438	197886	9292.25	5384.25	3110.5	10171.5	28775.6	10734.5	82003.5	50795.4	4797.25	5826.12	15792.1	19850.9	10429.1	70353.1	115268	57389	7380.12	26237.5	5360	40717	17717.5	3552.5	3930	6645.25	5469.25	15580.2	4800.5	26058	6224	4286	3784.75	11809	9871.25	18399.8	4749	6790	16044.2	32329.8
111018_After	23572	7803	51735.8	31113.5	5131.25	4839	9593.75	7259.25	9001	6581	279557	9091.5	5117.25	3046.25	14626.2	11786	6784.38	33533	20070.4	4369.12	6566.12	9897.62	13985.1	8460.38	23238.2	142770	31708	5843.25	12433.2	29403.5	21092.5	104020	3870.5	5087.5	8008	6166	22268.5	4003.5	16344	5353.5	6795.75	9094	5765.75	15330.2	9027.25	3607	8293.25	10201.5	20711
120661_After	6974.5	9630.5	8728.5	7090.75	6156.25	6137	12837	11011	9998.5	8321.75	155972	12089.2	5710.75	3389.5	5897.5	3487.25	6953	7315	7411.88	4664.75	6104.38	8711.25	11745	8176	14405.1	80455	14005.5	6363.38	4336.5	3960	13210.2	5051.75	3124.5	2648.75	4398	4559	5554.5	3653	8168	4675	3439	2720.75	4275.5	5901.5	7733	3173.25	6071.75	4585.5	12479
Control_1	7381.5	12369.5	10271.8	3461.5	7280.5	7498.5	15383.5	15036.5	7832.25	9129.5	38396.8	15665.5	7003.75	3890	2724.25	3690.75	7577.38	7026.5	3197	4884.12	5617.38	9564.5	10242.9	5636.88	7125.75	20963.1	10769	5953.88	2352	3302.5	2251.5	2374.5	3061.5	2542.25	3717.75	3127.25	3072.5	3153	3794.5	4356.5	2448.25	2011.5	2785.25	3781.25	2932.5	2487.75	3736.25	3745.5	5449.25
Control_2	7487.5	11764.2	9444.5	3720.5	7339	7460.25	14612	14774.8	7737.5	8995.5	39609.5	14694.5	6684.75	3676	2622.5	7487.5	7256.62	6551.12	3432.38	5010.75	5578.12	9081.25	10273.8	5632.5	7092.38	21649	10719.5	5852.88	2726.5	3403.25	2235.75	2554.5	3141	2468.5	3564.25	3007.75	3231.25	3180.5	3829.25	4193.75	2396.25	2202.5	2749	3657.75	3144.25	2682.5	3696	3550.5	5772.75
Control_3	68916	10787	42196	274490	6478	6525.5	13000.5	10618.2	7053.5	12353.2	43000.8	11195.8	5637.5	3284.5	2613.25	68916	6807.38	22945.2	138445	4480.62	4917.5	8015.5	7410.88	5212.5	8465.12	23270	8547.88	5161.12	2516.5	3263.25	2070.5	2422.5	3239.5	2508.5	3337	3038.25	4642.25	3016	3962.5	4165.5	2483	2223	2827.75	3694.5	2401	2483.25	3309.5	3030.5	4203.5
[truncated: 35 more columns]

## Sheet: Sup. Fig.1, 2, 3
sample ID	Day	IgG1	IgG1	IgG1	IgG1	IgG1	IgG1	IgG1	IgG1	IgG1	IgG2	IgG2	IgG2	IgG2	IgG2	IgG2	IgG2	IgG2	IgG2	IgG3	IgG3	IgG3	IgG3	IgG3	IgG3	IgG3	IgG3	IgG3	IgG4	IgG4	IgG4	IgG4	IgG4	IgG4	IgG4	IgG4	IgG4	IgA1	IgA1	IgA1	IgA1	IgA1	IgA1	IgA1	IgA1	IgA1	IgM	IgM	IgM
		SARS-CoV2_N.IgG1	CoV_OC43.IgG1	influenza_HA.IgG1	SARS-CoV-2_S1.IgG1	Ebola_gp.IgG1	CMV.IgG1	SARS-CoV-2_S.IgG1	SARS-CoV-2_S2.IgG1	SARS-CoV-2_RBD.IgG1	SARS-CoV2_N.IgG2	CoV_OC43.IgG2	influenza_HA.IgG2	SARS-CoV-2_S1.IgG2	Ebola_gp.IgG2	CMV.IgG2	SARS-CoV-2_S.IgG2	SARS-CoV-2_S2.IgG2	SARS-CoV-2_RBD.IgG2	SARS-CoV2_N.IgG3	CoV_OC43.IgG3	influenza_HA.IgG3	SARS-CoV-2_S1.IgG3	Ebola_gp.IgG3	CMV.IgG3	SARS-CoV-2_S.IgG3	SARS-CoV-2_S2.IgG3	SARS-CoV-2_RBD.IgG3	SARS-CoV2_N.IgG4	CoV_OC43.IgG4	influenza_HA.IgG4	SARS-CoV-2_S1.IgG4	Ebola_gp.IgG4	CMV.IgG4	SARS-CoV-2_S.IgG4	SARS-CoV-2_S2.IgG4	SARS-CoV-2_RBD.IgG4	SARS-CoV2_N.IgA1	CoV_OC43.IgA1	influenza_HA.IgA1	SARS-CoV-2_S1.IgA1	Ebola_gp.IgA1	CMV.IgA1	SARS-CoV-2_S.IgA1	SARS-CoV-2_S2.IgA1	SARS-CoV-2_RBD.IgA1	SARS-CoV2_N.IgM	CoV_OC43.IgM	influenza_HA.IgM
1	D0	12094.8	16714.5	174824	3640	4658.5	1.36762e+06	18978	8789.5	4503.5	45415.5	3865.5	6791.75	3054.5	4424.5	51472.5	3352	5814.5	3364	39606.5	3856.25	4103.5	3709.25	5407.5	240102	6575	11754.8	19104	3214.5	3692.5	3906	3285.5	4008.5	3756.5	3463.25	4301	3145	42024.8	4595.75	21293.2	4024	5306.75	12573.2	5211.25	7045.75	8477.75	28238.2	5610.25	29313.8
1	D3	11229.5	16134.2	171778	3748.75	4657.5	1387210	19812.2	9213.5	4930	46412.8	3634.5	8850	2908.5	4222.25	93228	3319.25	5312.5	3287	2.17015e+06	34420.5	7190.25	67729	6090.5	26998.8	237358	461616	138336	3244	3727.25	3887.75	3174.25	3873.25	3707	3390.5	4215.75	3320	41392.5	4625.75	29976.8	3622.25	5884.5	16873.5	4831	7341.25	8712.75	35325	5897.5	33553.5
2	D0	4192	3827.25	4230.25	3326.5	4448	8577	3506.25	4744	3391	12080.5	3549	3378.75	3257	4191.5	3514.75	3373	4487.5	3154.25	15427	3936	3732.75	3827.5	4213.75	4008.25	14032.5	5456.25	3814.5	7174.75	3812	4024	3187.25	4046	3893.5	3435.25	4326	3197.75	79071.5	5565.25	12904.8	16511.5	5095	9961	117749	27900	46195	193690	7067.25	22534
2	D3	26320.8	3816.75	4307.75	3482.75	4262.25	9945	3692.5	13284.5	6990.25	102394	3774.25	3929	3129	4536	3981	3634.25	5286.75	9752.25	300700	5812.5	4512	9939.5	4550.25	4334.5	67771.8	24319	23337	61844	3810.75	3952.75	3335	4053.5	3898.75	3361.75	4486.5	3383.25	533921	13442	11616	43207.8	14727	8783.5	172892	58724.2	117745	248552	7778	21223
3	D0	211478	8761.5	61512.2	38024.8	4514.5	1.37445e+06	253307	222264	223658	24957.2	3683	4042.25	2965.5	4144.75	4872.75	4606	5642.25	3198.75	63688	3874.75	3654.5	7181	4109.5	5185.5	25851.5	25102.2	31286.8	4063	3781.75	3803	3329	4166.25	4075	3270	4378	3226.25	1.04062e+06	12339	10357.2	23754.8	5974.75	9694.5	81596.8	71446	151976	161110	17619.5	28810
3	D3	730700	9945.5	50097.2	267637	4517	1.17397e+06	963388	489138	1.05382e+06	28679	3420.5	3605.25	3237	4074.5	4470	4829.25	4924	3523.75	226246	4441.25	3866.5	22871.8	4232	5001.5	87470.8	40694	107530	4418	3666.75	3806	3096.5	4122.5	3822.75	3372	4318	3330	1.264e+06	15661.8	8963.25	52533	5357.5	9449	120338	68710	199236	263685	21240.5	29451.2
4	D0	13178.5	20082.2	26965	3585.75	5260.5	185416	3986	11438.8	4576.5	19353	3679.5	3610.5	3055.5	4147.75	4003.5	3139	5170.5	3240.25	13530.2	4186.75	3921	4105.75	4258.5	44966	6810.5	8524.75	5513.75	4513	3764.5	3997.5	3304.25	4210.5	4031.5	3598.5	4307.5	3365	9666.25	5379.75	4303.25	3546.5	5235	4502.75	4201	6949.75	7289.75	121028	10927.8	18474.5
4	D3	110934	25346	37177	4630	6052.75	272244	30399	115739	16784	22903.8	3294	3595	2995.75	3822.5	3696.5	3103.25	4254.25	3000.25	11827	4098.75	3975	3687.25	4083	47289.2	6586	13759	5908.5	4158.5	3755.75	3737.5	3231.5	4203.25	3813.5	3459.25	4364	3333.5	42076.8	6893.5	5101.5	5996	5232.5	5097.75	10848	18144.8	18039.8	439065	50337.8	22283
5	D0	135704	9703.25	297933	3662.25	4460.75	630001	4271.5	11007	5029.25	49538.8	3592.25	6380	2922.5	4066	4616	3204.75	4718	3148.5	5365.25	3806	8329.25	3303	4268	563526	3554.5	15889.5	3684.5	4159	3843	3758	3412.25	4114	3927.25	3485.5	4263.5	3357.5	22376.5	4944.75	14524.5	3465.5	4381.5	42750	7656.5	9417	7395	43943.5	5132.5	9971.25
5	D3	2993975	12772.8	358280	8002	4837	740784	32531.8	58958	44990	68964.2	3551.5	5962.5	2842	4263.5	4719.25	3533.5	5805.75	3064.5	18691.8	3827	8675.5	3357.75	4251	579989	4390.25	96364.8	4244.25	4131	3640.25	3854	3307	4049.25	3849.75	3351.25	4298.25	3279.5	162158	6333.5	15343.5	4907.75	4268	42678	16694.2	20682.5	14505.5	97826.5	6056.75	8150.5
5	D7	4992816	78505	325490	358200	7216	646096	1197841	888309	1.12987e+06	42453	3477.5	7006.25	3751.5	4253.75	4021.5	8124	8511	14217	370140	8973.75	9677.5	14338.2	4738.5	614802	60834.5	390337	65184.8	4103.25	3495.5	3883.5	3263	3949.25	3766.5	3268.75	4267.75	3194.75	478746	9888.75	17897.2	35977.5	4453.25	45620.5	74931.8	60436.5	101915	388437	11988	8860.5
6	D0	18642.5	22867.8	49727.5	3595	4443	1.97071e+06	7097.5	75551	7595.5	13339.2	3409	4447.75	4276.25	3863.5	4333.25	5425	4395.25	19767.5	5166	4255.5	5592	3207.25	4036.75	9039.5	5977.25	81437	3556.25	4103.75	3574.25	3581	3294	3977.5	3829.5	3581.5	4727.25	3215.75	30784.2	9249	85388.8	5196	5297	7334.75	15854.5	52778	20588	51877.8	8424.75	34334.2
6	D3	668912	17373	37112	5673	4346.5	1.80174e+06	42680.2	362746	63115	245910	4578.5	6487.75	103030	4103.25	4580	145812	36699.5	461924	148783	5520.25	6254.5	3902.25	4228	9813.5	93635.8	253182	6305	3629.5	3659.25	3873.5	3349.5	4271.5	3931	3390.5	4524	3468	1.58724e+06	46604.2	111076	16401.2	9165.5	9224.5	72508	210170	94401	401626	14439.5	34857.2
6	D7	2.15581e+06	47458	76499	117055	5209.25	1.88424e+06	610195	1.64848e+06	843020	620031	13697.5	7795.5	177274	5180.75	5187.5	414010	134078	1.20477e+06	756978	19639.5	8009	18217.5	6318	11123.5	455026	503162	44867.2	4321.75	3638	3634	3364.5	4160	3791	3456.5	4532	3406.75	1.59084e+06	52886.5	168924	38764.5	17333	12113	317337	466106	171648	438923	21899.8	38113
7	D0	34875.8	7388	84629.2	3714.25	4725.5	425240	4969	41799.5	5992.25	14372	3475.25	3855.5	3002.5	4324.75	4790	3140.5	12846	3124.5	4958.25	3939.25	3841.5	3365.75	4415.75	310468	4024.25	7176.5	3956.25	3933	3749.75	4078.25	3257	4078.5	3864.75	3242.25	4191.75	3184.5	297552	20243.8	55471	40308.5	7493.25	15576.8	71463	96154.8	166879	246175	25104.5	61392
7	D3	748177	10681	119256	24451.5	4615.5	516694	106630	445260	95522	13034.5	3707	3635.75	3193	4142	4078.25	4104.25	25531.5	3842.75	7711.5	4074.5	4232.25	4525.25	4567.75	206298	11639.5	15345.5	11630.2	3649	3686	4050.25	3423.5	4121	3711.5	3313.5	4190.75	3318.75	1.25491e+06	48265.2	74920.2	220567	9120.25	18988.8	360935	277700	653212	1345035	126248	123000
8	D0	4403.5	4103	3981.75	3373.5	4123.5	4278.5	3338.5	5867.25	3410.5	32570.2	3238	3556.75	2904	4134.25	3650.25	2899	12035.5	2990.5	7127	3764.25	3833.5	3315.75	3942.25	3767	3368.5	4838.25	3638.5	4056	3618.25	3740	3300	4021.25	3665	3480.5	4320.75	3332.25	24447.5	4705.25	14509.8	3534.75	4861	4751	3441	11914.8	12510	21581	5156.5	9152.75
9	D0	4090.5	3774.5	12698.5	3258	4018.25	3918.75	3488.5	4299.5	3322	29495.5	3615	9963.75	3133	4263	3628.5	3125.5	6084.25	3159.5	7519	3794.75	17995.8	3523	4190.5	3849	4965.75	6917.25	5482.5	3992.25	3728	6069.75	3183.5	4171.5	3794.25	3371	4319.75	3373.25	243584	6139	17760.8	8088.25	4683	4934	262199	20868.5	42977.8	43080.5	7972.75	8225.75
9	D3	11542.5	3853.5	14605.2	3399.5	3937.75	4046	4329	14793	12220	53351	3522.5	7924.5	3039.5	4576	4268.25	3902.25	12813.8	3994.5	86103.5	4766.75	19323.2	15902.8	4206.5	4125	42242.5	46806.5	42619.2	4162.25	3702.5	5941	3229.75	4172.75	3783.5	3272.75	4386.75	3173	599132	7557	16164	14508	4629	5357.5	681917	59109	108218	52503.5	8031.5	7938
10	D0	142520	8818	12384	13666.2	5675.25	443761	49396.5	188740	63782.2	112838	3389.75	5448.5	3321.5	3716.5	12918.8	7959.25	28213.2	17735.5	41384	4067	4295.25	3976.25	5437.25	238807	6930.25	11502.2	19253	3558.25	3588.5	3801.5	3128.75	3983.75	3740	3472	4463	3149	97061.2	8304.25	14828.8	14835	7313.25	16482.5	85892.2	130503	58044.2	171972	13117.2	17402
11	D0	1174508	21571	94259	268715	5007.5	318803	991289	1.86113e+06	1791251	311858	3916.5	4003.75	6660.75	6320	3986.25	38932.8	36707.5	74400.8	298038	5447.75	3941	12819	4229.75	4211.75	51285.2	52308	152079	4851.75	3710	3821.5	3237	4084.5	3913.5	3395.75	4646	3422.5	968370	20588.2	36886.8	140463	6571.75	23406.2	227376	248464	343247	244481	7164.25	9657.5
12	D0	26501	10932.8	164090	3635.25	5008.75	902996	4221	11081	11594.5	32018.5	3466.25	3878.75	4207	4297.5	6340	4273.75	4172.5	83789.8	6404.5	3843.25	3886.25	3218.5	4118.25	4074	3321.5	5060	3454.5	4448.5	3597.5	3770.75	3256.5	3984.5	3749	3381.75	4424.25	3298	16837	4292.75	5997.5	5642.5	5908.25	6637.5	14994	20422.5	16438	40024.2	5429.75	14228
12	D3	41843.5	8195.25	108816	8104	4752	583394	51196.2	147596	159061	79353	3610	4550.25	21922	4460	8620	46543.2	7045.25	680248	22842	4266.5	4166	4194.75	4640	94621.5	14805.5	25721.8	8752.5	4052	3813.25	3856.75	3389.5	4252.5	3844.5	3459.5	4270	3413.25	167051	5547.75	7608.25	155030	9097	9998.5	286756	243989	330903	88039.5	7086.5	17422.5
12	D7	483301	9016	68416	308273	4872	372360	1.01893e+06	868930	1.09594e+06	207652	4023.5	4029.5	10136.5	4375.25	5880	33313.2	13622.5	479120	131087	5023.75	4012.5	15320	4075	4329	90202.8	106766	64335.2	4008	3724.75	3809.75	3394	4063.5	3793.75	3488.25	4388	3400.75	655868	8188.25	7286.5	427652	7741.5	8953.5	585757	300608	758396	94409	7559.5	11839
12	DE	2.02888e+06	42387.2	177406	914206	5393	1059818	2.89062e+06	2.27212e+06	2.70976e+06	307808	4056	3981.5	13403	4376	6276.75	36095.5	20085.2	470488	462940	10463.8	4753.5	66810.5	4705.5	5042	179244	220296	212638	4587.25	3650.75	3951.5	3310	4214	3884	3453	4274	3445	357711	8992	8037	320424	7921.25	15859.5	440766	235357	510406	80258.5	7695.75	13658.8
13	D0	20181	29413.5	188614	3482.75	4698.5	463939	3799.5	6536.5	4228.5	81083.8	4063.25	9054.75	2958.25	4276	27854	3159.25	4752.75	3215.75	16163	3998.5	4020	3691.25	4075.5	3926.5	8899	18299	6543.5	3408.75	3535.5	3803.25	3294	4139	3760.5	3413.75	3985	3275	80839	5242.75	8574.25	4572.75	4591.25	6207.75	6217.5	16816.5	13316	37777	6149.25	7208
13	D3	188478	24215.2	150574	3537	4654	430240	4645.25	15013	7813	70323.5	4130.25	6437.75	3054	4282.75	18646.2	3746	4633.75	3327.5	4771.25	3955	4098.25	3226.25	4059.5	3858.5	3496.5	4436	3427.5	3203.5	3720	3742	3222.25	3963	3876.5	3229	4233.75	3176	554988	6264.5	9375.5	18168.8	4822.5	5898.5	26357	82844	66608.2	81405	6705.75	6833
14	D3	23808	27952	921296	3870.75	5391.5	1.61317e+06	6417.25	43127.2	5049.5	26391.2	3512	4333.25	2995.25	3988.5	4689.5	3272	4436.5	3024.5	4610.75	4030.25	4250	3592.5	4522	14060.5	3777	5451.25	3754.75	4508.75	3808.5	3787	3334.5	4106.75	3980.25	3396	4261.25	3283	26190.5	4267	15495.8	3441.5	4409.5	29134.8	12659.2	164180	8752	59865	5692	301617
14	D3	12437.2	13685.2	511399	3734.25	4920.5	745986	5596.25	78859.5	4597.25	16295	3491	3689	2821.25	4150.5	5019.75	3257.25	4361.25	2916	3781.5	3909.25	4142.25	3319	4057	11903	3590.25	4923	3412	4103.75	3638.75	3938.25	3251	3994.5	3755.75	3392	4350.5	3247.75	18032	3933.5	13105.2	3832.5	4132.25	16303	8948.5	115382	9626.5	32290	5351	212669
14	D7	20985	21658.2	908850	3728	4587.25	1.55177e+06	19677.8	476508	4872	19903	3535.25	4569.5	2776.5	3752.5	4733.25	3029.25	4824.5	3049.25	4128.5	3995	4215.25	3195.25	4194.5	12499	3476.5	5447	3320	3983.5	3760.25	4028.25	3295.75	4047.5	3887.75	3565	4506.25	3268.75	73675.8	5251.5	15013.5	5512.5	4686	24569.5	20608	167785	34655	38330	5441.5	533068
15	D0	117173	4020.75	16265.5	3590	4294.75	4338.75	3729.75	5823	4004.5	151631	4787.75	18468.8	8105.25	4062.5	44225.5	25591	57649.8	51360	142816	4731.75	4117.5	3901.5	4008.5	3889.5	14969.8	28478.5	6075	3510.75	3533.5	3658	3153.5	3861	3624.75	3442.25	4351.5	3359	429812	14211.5	27216.5	465892	4242.75	5862.5	609404	436214	1.46683e+06	2.79341e+06	7058	306508
15	D3	110325	4246.5	11054.5	3514	4691.5	4415	3722.5	6357.25	4323	24892	3521	11495.8	3022	3889.5	19590.5	3971	9532.75	4411.25	159478	4832.5	4298.75	5369.5	3948.25	4096.5	21783.5	39075.5	8858.5	3305.5	3635.5	3729	3216.5	4037	3680.5	3340.25	4360	3371.75	325520	9133.75	17919.8	385309	4455.75	5078.75	597428	398335	1.44349e+06	2595550	6117.75	185930
15	D7	91948.5	4288	9489	3542.25	4572.5	4492	4178.5	9457.25	5533	50701.2	3315.5	18055.2	3056.25	3584.5	7406.75	3320	7240.5	4043.75	125722	4638.75	4224.75	5582.25	4146	4031.25	19688.5	43068.8	9571.5	3432.25	3649.5	3791.25	3267	3980.5	3689.25	3273.5	4315.75	3215.25	301392	10652.5	23111	417181	4580.5	5527.75	692651	705770	1.43841e+06	2.55305e+06	5902.75	159124
15	DE	57188.5	3936.25	6383.75	3424.75	4244.75	4175	3633	8281.25	4126	62266.5	3470.75	6426.5	6665	4356.25	5237.25	28276.8	71295.8	118009	149791	5044.25	4439.75	5587	4434.5	4275.75	22494.8	67787.8	9382.5	3348	3617	3864.25	3314	4095	3946.75	3229.25	4248.75	3375.5	204583	10625	25811.5	359958	4557.5	5834	613286	772228	1.32159e+06	2.46104e+06	5890.75	157638
16	D0	3900.75	3934.25	23432	3368	4207.25	4097.75	3598.5	4158.75	3476	19649.5	3532.75	6864.75	2929.5	4093	3558	2935.25	7777.25	3023	4261.5	3964	4240.25	3341.5	3962	5430.25	4811.5	11252	3953	3259.25	3736.75	3731.5	3253.25	3999.5	4022	3257.25	4216.75	3097.75	28645	10004.8	289700	3871.25	6359	6138.25	4233	7623.25	12481.5	58427.5	5203.5	31442.8
17	D0	115277	4273.25	5187.5	3525.5	4284.75	9272.75	3808.5	6931.25	10434.5	310091	3681.5	4903.5	3164.25	4747.5	7891	3997.25	17794	10288.8	365932	10987.5	10479	44344.2	4446	4918.5	103479	47613.8	159873	3330.75	3639.25	3581.75	3222	3875.75	3892	3227	3960.5	3261.25	672212	10576.5	17881	62380.8	8283.5	6971	96100	105593	236546	198793	15871	34421.2
17	D3	99740.5	4111	4643	5465	4387.75	5315	17843.5	11682.2	55769	580558	3871.25	4515	4299.5	4698.5	6668.5	12843	21992	42938.2	11628	5687.5	5839	4620	4325	4045.25	8328.25	8445	18805.5	3257	3655.25	3570.5	3222.5	4066.5	3871	3198	4362.25	3283.25	777048	11043.8	16161	149164	7811	6682.75	202468	155144	400141	189812	15457.5	27732
18	D0	59732.8	5789	119132	5458.25	4901.5	488024	15617.5	23370.2	18835.5	21358.5	3491.5	7117.25	3094.5	4038	34316.2	3517.75	4625.5	3368.5	32345.5	4129	7190	3370.75	3963.25	4759.5	4171	6410	6913.5	3445.5	3414.25	3998.75	3323.5	3995	3731.75	3345	4310.75	3239.5	37006.8	5667.5	6108.5	6155.5	4982	7419.25	19456	156068	22309.5	39795.2	5686.25	9196.5
18	D3	2.03815e+06	31430.8	216824	103608	5314	790612	321197	301604	349682	129870	3739.5	6381	3659	3942.25	30756	4935.25	6447	12734.5	5818.75	3833.75	7140.5	3150.25	4129.5	144808	3506.5	8571.5	4381	3361.5	3687.25	3962	3264.75	3912	3798	3440.75	4210.75	3258.75	656801	18674.5	6942.5	39870.2	8001	10050.5	150866	666992	157051	343542	7397.25	11566.2
19	D0	703448	11351	139795	22990.5	6375.75	121168	395660	857640	133278	127576	3582.25	9171.75	2957	4316	5975	6269.5	59930.5	4398.75	23081.2	3938.5	4245	4192.5	4218	3944	21251.5	83490.8	7811	4501.25	3732.25	4199	3301.25	4032.75	3741.5	3239.75	4251.5	3130.25	92849.8	5985.75	35197.2	34047.5	7653.5	7241	75383.2	80958.5	154668	149778	7434.5	11153.8
19	D3	3.35284e+06	36266.5	105698	290326	6837.25	90710.5	1.43202e+06	1.98631e+06	1.05948e+06	565380	4023	9997	5615.75	4981.75	5815.75	35539	198536	30168	194137	5023.25	4550.25	18336.2	4083	4254	78276.5	170316	50877.2	4718.25	3647.5	4089.75	3073.5	4231.5	3616.75	3513	4185	3042	330992	11372	33039.2	79211.2	8163.5	8166.25	198619	152644	149754	284853	9678.5	10695.5
19	D7	3.99446e+06	48379.2	112744	653664	6774.75	94880.8	2.34214e+06	2.41128e+06	2.16214e+06	649338	4025.25	7842.5	10588	4468	5312.25	47632.5	185465	93661	285609	6045.5	4418	38820	4193	4379.25	120901	196164	114777	4206.75	3653.5	4160.5	3238.5	3933	3691.5	3097.75	4240.75	3187	257514	9703.5	33336.8	103490	8849.75	7231.25	226948	128389	141748	302935	8963.75	11115.2
20	D0	18183.5	5079.75	197838	7457.25	4486	4231.25	18458	51522	38869.8	28248.2	3674	22170.8	3119	4299.5	3837.25	4569	84047	3696.25	4049.75	3832	3608.25	3349	4091.25	3853.5	3578	4157.5	3258.25	3489.25	3681.25	3567	3292.25	3991.5	3786.25	3358.75	4011	3315	50136	6838.75	37116	8612.5	4703	10518.2	24752.8	34592	42336.8	244094	5090.25	21956.5
20	D3	224842	7984	222022	74028	4713.5	5032	263785	255204	442924	68399	3817.25	18216	3265.5	4170	3809	22854.2	173168	17091.2	47855.5	3741.5	4658.75	18925.8	4076.5	52110.2	22078.8	11147.5	33146.5	3444	3571.25	3590.5	3107	4086	3661	3145.75	4147.5	3151.25	751108	14579.5	13683	49634	5854	6013	172247	152973	242842	215602	5771.75	19248.5
20	D7	1448132	29052.5	141429	519678	4972.5	7291.25	1728153	600454	2.78716e+06	224064	4183.25	17447.5	5054	4197.5	4040	47237	307154	38135.5	35269.5	3801.25	3867.25	3657.25	4221	65733.5	10093.5	31690.2	7945.25	3390.5	3738.75	3631	3292.75	4239	3709.5	3408.75	4470.5	3221.5	1078178	17860	12032.2	144438	22567.5	5677.25	266338	242297	272258	157478	6034.75	12956.5
21	D0	6709.25	42132.2	171011	3638.25	4839.75	821398	4342.5	7741.75	4358	4175	3318.5	3717.25	2885.5	3523.5	3491	2975.25	3551.5	2869.5	6573.5	3899	5171.25	3225	4102.75	2360322	4379	12097.8	3450	3227	3642.5	4794.75	3350.75	4017	248833	3572	4260.5	3182	19530.2	10018.5	43587.5	3549.75	10612.8	12576	4477.75	10578.2	9846.25	9618.5	4462.75	5847.75
22	D0	17698.8	8790.25	176368	3828.5	4764.25	1.98522e+06	6069.5	23229.5	7871.75	9111.75	3807	10348.2	3012.75	4283	196816	3305.5	18346	3185.75	397978	12453.5	7929.5	42031.2	4461	4601.25	164345	226410	100765	3535.5	3659.75	8076	3290.5	3909.5	4038.5	3334.5	4290	3149.5	1.14117e+06	8236.25	168919	5324.5	5557.5	17566.5	10714.8	22106.5	18452	769064	16526.5	9121.25
22	D3	132608	10252	216268	6713.75	5067	2.29438e+06	23839.5	47788.2	23965	6733.5	3287	8194.5	3055	4357.5	165502	3675.75	19656.2	3300.5	125284	7110.5	7731.25	26531.2	4491.25	162972	107455	279178	124915	3289	3533.5	7776	3249.75	4045.5	4005.25	3240	4882.5	3228.25	1019983	10558.2	147114	6575.25	5555.25	37278.2	22231.5	40673	27846.8	1.30201e+06	18485.5	10493
22	D7	378000	12104.2	196208	82238.8	5021	2.14458e+06	253392	159664	264864	8528.5	3658.5	8997	4036.5	3973.25	208412	5560.5	23048.2	12511.5	35408.8	3992	17197.5	3974.75	4119.75	106051	12645.8	27995	11932.5	3367.75	3687.75	7968.25	3279	4123.5	4100.25	3402.5	5426	3288.5	912085	9397	138111	13821.5	5411.75	32193	46408.5	60839.2	54040.2	1535295	16692.5	9158
23	D0	1.24491e+06	35209.5	1244270	5181	4923.5	233605	321896	551188	23948	1.88681e+06	9100.75	44224	4865.75	4500.75	10767.5	8694	14715.8	29271.5	91675	9537	8722	4526.5	4655.5	282234	6035.5	9116.5	11231	5800.5	3812	3933	3388.25	4134	3792.75	12529.5	11040.2	3350	399808	8673	29846.5	7041.25	5595.5	10359.5	27746.5	90655.8	18389	6781	3943.5	3805.5
23	D3	1.60249e+06	46385.8	1.2975e+06	11361	5338	269085	466106	875436	76431.5	1623471	11815.5	51449.8	4192.5	4778.25	15442	7221	34010	15913.2	282242	15476.5	8515	9414.75	4926	389849	23014.2	18910	46349	5671.25	3660	4024.75	3321.75	4203	3993.5	13509.2	10712.8	3297	1.00937e+06	12451.5	35839.5	16499.8	6667.5	14099	60619	145878	43887.8	158970	6512.25	38749.2
24	D0	1.98792e+06	31856	128172	320567	5123.5	206951	1.19924e+06	1.41279e+06	1.1709e+06	109198	4074.75	5833	6042	4451.25	4331.75	193426	94472	20125.5	585060	9605	4949.25	26367.2	4523.75	37799	86999	460696	116640	64558.8	3752	3780	3261	3996	3823.5	3584	4584.25	3842.5	1.33312e+06	37774	21787	514266	7859	19789.2	740198	460284	900130	116460	11552.8	17231.2
24	D3	1.75043e+06	38159.8	102993	385115	5557	159263	1454516	1307227	1.39091e+06	201302	4367	4931	7581.5	4233.25	4205	256256	89999	26746	639722	9339.25	4899.5	47190.8	4388	39657.5	140964	526362	167057	72277	3723	3965.75	3408.75	4049.5	3787	3721.5	4887	4129	1167410	33132	24530.5	508060	8319	22633.5	641584	433710	807138	129350	11123.5	17353.2
25	D0	4692.5	4333.5	151554	3468.75	4481.25	4047.5	3628.25	4778.5	3545.25	9016	3265.25	3871.75	2847.75	4850	3521	3051.25	4657.5	3247.25	1.43772e+06	29645.5	24034.8	47094.5	5307	79747.5	149966	92602	252364	4409	3753.25	3812.25	3203	4254.25	3687	3485.25	4544.5	3238.75	5154.5	3829.75	4893.25	3167.75	4147.5	7212.5	3239	4823	4134.5	6483.5	4042.5	26684
26	D0	41471	15056	733946	3669.25	4495	1320377	15115.2	55744.8	17930.8	44505.5	3600.5	5061	3103	5087	5205.5	3283.75	5798	6130.5	21095	4540	20573.2	3424.5	4264	1375836	4791.5	39761.5	4974	4050.5	3576.75	3826.25	3288.25	4184.25	3845	3492.25	4453.75	3308.25	167539	14187.5	36244.2	6730.75	5411.75	21289	26457.2	82212.5	27915.2	64819.2	11039	23382.2
27	D0	81014.2	7693	83756	3636	4894.75	217635	4266	221831	4738.5	7026.75	3759	3955.5	3032	4804.75	3868.5	3356.75	5234.5	3000.75	6956.75	3861.25	4535.25	3319	5155.75	62169.5	3387.5	4683.5	3465.5	4173	3705	3668.5	3179.75	4139.75	3853.25	3305.25	4364.5	3336.5	53170.8	5120.5	8963.25	9547.5	4823.25	6267	20260.2	41651.8	41155.8	230166	11213	13547
28	D0	7241	9841.5	96388	3424.75	4978.5	4389.75	3639	7125.25	4091.25	6712.5	3760.25	4977.25	3160.5	4098	3389	3047.75	3748.25	3277.25	14662.8	4414.25	4254.25	3400	4468.5	4372.75	3595.5	6778.75	3731.5	5206.75	3754	3890.25	3342	4025.5	3916.25	3370	4418.75	3352	17030	4519.5	12222.8	3355.5	10583.5	18152.8	5355.5	10452	13101.5	18107.8	5159.5	6687.5
29	D0	46676.2	8519.5	15650	3565.25	4526	177264	7494.75	14125	4761.5	8860.25	3344.5	5031.25	2978.5	5035.5	124324	3167.5	6537.75	2980.25	5221	3773	6756.25	3234.25	4331	915984	6422.75	39807.5	3577	3858	3857.75	3723.25	3273.5	4208	3951	3471	4275	3655.5	86175.5	7298	11014.8	4837.75	5250	7555.75	8008.5	17700.5	14458	46099	6414.5	10457.5
29	D3	721014	10233.8	15177.5	5435.5	4900	137753	94707.5	184669	30201	54708.5	3744.5	15583	3133.5	6385	3924.75	3389.25	22751.2	3046.75	46709.5	4021	7036	3838.5	4060	865192	45325	222919	6696.5	3469.25	3604.5	3622.75	3373.75	4037.5	3805.5	3631	4125	9174.75	1.00992e+06	29990	11404.2	14764.2	6026.25	7988.5	29787	79847.8	88055.5	503005	21344.8	8888.5
29	D7	2.72913e+06	20478.5	21238	173162	5030.5	156122	803412	864538	532086	4518	3382.75	3753	3102.25	3647.25	3340	3020	3877.25	2966.25	132570	4193.75	7641.5	22836.5	4319.75	1.25149e+06	155698	386927	54957.5	3476.5	3608.5	3760.75	4331	4071.5	3761.75	6750.75	4631	34593.5	1.33968e+06	43897	17381.8	42801.2	8146.5	12320.2	83104	207194	135393	631635	23342.5	12429.5
29	DE	1.17576e+06	11537.8	13527	120255	4684.25	103255	400882	345404	393471	14583	3545	11461.5	3324.5	4068.25	9984	3576.5	5593.5	3576	199051	5620.25	8426.5	32389.5	4963.75	1.15584e+06	136594	216890	93548.2	3704.25	3503.75	3779.5	4154.5	4098.25	3825	6923.75	4488	40470.5	641596	17711	14023	27664.5	5705	8452	47450.5	64199	82898.8	442928	16506.2	10281
30	D0	4049	3748.5	13771.8	3321.5	4200.5	5048.5	3849.5	8400.5	3488.25	4474.75	3458.25	3591	3019	3554	3499.75	2983.25	4131.25	2990	27988	4031.5	4427	3139	4056.25	78997.8	3394	4453.75	3505.25	4188	3729.5	3754	3195	3936.5	3787.5	3235.5	4364.25	3217.5	27900	6588.5	12264.2	3590	5844	52115.8	4066	14328	10243.2	174172	19292	23413
31	D0	43110.2	4792.75	31732.5	6398	4457.25	363931	41478	38968.8	41401.2	1.01232e+06	4723	18306	9540	4452	66302.2	71183.5	156581	154893	12029	3692	3995.25	4389.5	4069.5	8983.75	8019.75	17801.8	26964.5	3442.5	3651.5	3401.25	3290.5	4062	3765.75	3332.25	4263	3213.5	152802	6587	107018	41344.5	4964.5	21909	103518	217784	179333	101079	10900	16248.5
32	D0	4308.5	4017.5	4093.25	3208.75	4209	10076.2	3328	4412	3670	24773.5	3440.5	4081.5	3136	3584.75	4409.75	3019.5	4886	2834	5298.75	4054	3979.5	3427.75	4450.75	462951	3722.25	4756.5	3667	3925	3880.25	3741.5	3336.25	4098.75	3863.75	3362	4316.25	3361	11854.5	4794.25	4920.5	3300	4495.75	11578	3578.75	7204.25	4324.75	20689	4862	8881.25
32	D3	4833	3986	4429	3535	4346.5	6405	3868.25	4743.25	3439	20167.5	3415	3909	3013.5	4009	4418.25	3081	4191.5	3025	4229.5	3851	3688.75	3270	4207.75	330579	3486.25	4462.25	3297.25	3943.75	3692	3605.25	3240.75	4138.75	3871	3368.5	4261.25	3269	10793	4481.25	4845.25	3355.25	4275.75	11008.2	3489.5	6855.75	4378	14372.8	4573.5	8104
32	D7	16162	4076	4101.5	3415	4625	4301.5	3543	4728.5	3681	70609.5	3760.25	4103.25	3032.5	4035.75	4198.25	3261.25	4476	3399	4457	3806.5	4013	3397.5	4154.75	332118	3807	4823.5	11690.2	3754.25	3870.5	3867.75	3289.75	4208.75	3784.25	3396.75	4131.75	3271.25	1.17946e+06	7579.75	5051.75	4170	4560	13554	6965.25	13140	12997.5	58401.8	5044.5	9332.5
33	D0	262437	4886.5	8774	17379.5	4498	67388.8	76646	101518	109437	161822	3242	3599.25	3088.5	4181	4348.5	3810.25	5831.25	3088.25	471113	6189.5	10029	42704.2	4444	68371	213058	378306	167351	4176.5	3897.5	3864.75	3267.5	4065.25	3860.5	3390.5	4375.5	3224.75	919931	10279	82592.5	254624	5007.75	20154.2	205833	329681	323966	382761	7083.75	20009.2
34	D0	19480	8685.75	124874	3409.75	4544	272790	3823.25	4627.5	3749.25	32051.8	3763.75	12820.5	2987	4492.5	18558	3206.5	7438.75	3229.5	6133	4907.25	4782.75	3277.5	4298	385162	3661.5	5062.25	3982	3618	3865.5	3774.75	3394.75	4247.75	3850.5	3223	4420.75	3435.5	15875	6649	14044	3644	5067.5	13143	3959	6484	10329.8	108719	7797	8864.5
35	D0	16931.2	5590.25	33163.5	4166	4830.75	229353	11322.5	20037.2	18725.2	241607	4069	31192	4848	4751.25	3553.75	9976.25	34655.8	103719	4963	4073	4624.5	3278.75	4049.75	635488	3640	5082.75	3875.75	3592.25	3581.75	3855.75	3274.75	4014.5	3892	3396	4234	3301.5	101650	8412.5	32380	9860.25	5225.25	11328	30232	40506	29295.5	57555	7532	23285
35	D3	257811	5977.25	33777.2	29794	4643	221280	131322	213182	151995	91922	4070	11192.5	15491.5	4314.5	11893	66747.5	264218	187758	99425	5880	4966.5	4053	4225	604828	7920.5	18139.2	9764.5	3213.25	3663	3518.75	3258	4170.75	3716.5	4370.25	5368.5	3249.5	1.1755e+06	30171.8	27534.5	40004.5	5371	11979.2	131146	176200	125032	100382	7967	11558.8
36	D0	36575.5	15465.5	204952	3523	4501.25	237126	3742.5	6383.5	4012.5	17189.5	4048.25	4500.5	3136.75	4651.5	4285.25	3645.75	7382.5	3441	4409.25	3848.75	9092.75	3328.75	4622.75	402205	3672	6102	4030.5	3889.75	3786	3926	3098.25	4336.5	14229.2	3192	4448.5	3181.25	22109	8485.5	68164.8	3886.5	15304.8	86413.2	4237.5	10858	12794.2	37674.5	5617	12278.8
36	D3	105808	13563.2	157599	3864.5	4442.75	165852	4647	45291	6951	18292.5	3771	3695	2982	3706	4048.5	3618.5	5796	3186	4659.25	4158.5	8243.5	4412.5	4687	256264	11575.2	40524.5	7176	4068.5	3639	3769.5	3267	4118.75	7687.25	3432.5	4467	3275.5	16158.5	6390.5	56259.2	6226	10950.8	55415.5	8563.25	27166	21008.2	56840.2	5766.25	10915.8
36	D7	1655272	46928	139435	28270.8	5503.25	138770	135949	611635	175325	72836.8	3591	3863.25	3195.5	3814	4041.75	4026	6623.5	3505	55992	4344.75	11363.5	107624	4426.25	329460	323702	677194	230643	4483	3754.5	3857	3804.25	4043	12991.2	4401.25	41765.5	3344	138637	7412.75	59929	105618	12697.5	56964.5	186321	372067	305382	343407	12184.5	15708
37	D0	4981.75	4031	14465	3613	4703.25	9134	3863	4995.25	3640	4484.25	3490.5	14407.2	3107.5	3923.25	15870.2	3160	6268.5	3090	3416808	103661	15422	15125.5	8058.5	15367	19198.2	71186	81671.2	9387.25	3923.75	7438	3326.25	4092.75	6331.75	3357	70625.5	3498.25	38554.2	11749.8	7750.75	3908	12968.2	12954	10223.8	31325.2	16263.2	43857.8	6290.5	29380
37	D3	20215.5	3927.5	7167	3163	4237.5	5350.75	3591.75	4611	3543	15137.5	3718.5	11966	3202.25	4112	11409	3517.5	5767.5	3720	210888	5961.25	8859.5	35226.5	4771	1.23623e+06	142963	219394	95764	16507.2	3701	7091.5	3274.75	4135.5	5847.5	3465.75	53277.5	3671.5	755664	14026.5	8987.5	6529.75	11486.5	14329.2	61688.5	187968	54532	82935.8	6526	31209
37	D7	469456	5050.5	8184	6801.75	4955.25	10046.8	12239.5	11560.2	34886.2	32205.5	3757	11363.8	5736.25	3780	14661.8	8313	8167	62330.8	718364	6854.5	82097.8	42971	4306.5	4418.5	903404	1.8615e+06	221566	55871.2	4456.75	6881.5	6041	4019	6258	21495	51677	30692.8	1098562	18830.8	10078	29672.2	16578.2	19486	368898	906592	136548	576258	9468.5	31823.5
38	D0	16066.2	11915.2	186387	4482.5	4714.75	797780	19733	38625.2	17189.2	7166.5	3430.5	13587.2	3105.5	4173	73337.2	3265.25	5096	3543.75	4432	3804.5	4170.5	3229	4219.75	37162.2	3340	4420	3409.5	3338.5	3575.5	5331	3112	3992	4208.75	3353.5	4375.5	3040	29680	9096.25	62813.8	6646.5	8239.25	8642.75	151028	265322	21651.5	47758.8	5886.75	7769
38	D3	232034	9662.25	96427.5	15168.5	4502.75	412132	95141.8	134582	108031	25520	3621.5	9060	3145.25	4191.5	31649.2	4677.5	7171.5	17857.5	19500	3855	4295.25	3542.25	4402.75	24738.2	5566.5	16574.8	10289	3251.75	3713	4861.5	3192.5	4105.5	3989.75	3216	6270.75	3040	1254634	12638	45724.8	14883	6229.5	8161.5	307075	466632	64332.2	41812.8	5920.5	6642
39	D0	113278	20608	84029	4505.25	4719.25	466488	9565.5	16717.5	11779.2	71625.5	3710	20301.5	3305.25	4074.5	3556.25	20130	174198	20525.2	56557.5	4045	4481.75	22934.5	4254.75	61150.5	26224.5	11947.2	39804.5	3571.75	3700	3889.75	3168	4048	3698.75	3295.25	4233.5	3155.5	66573	5634.25	13182	9818.75	4775.75	8730.75	23060.5	27648.5	42280.8	29328.8	4814.75	6783
39	D3	1.16055e+06	32990.8	53284.2	26244.2	5129.5	279447	126608	172341	113149	797948	4840.5	16596	3238.75	4464.5	4504.5	3837.5	5947.25	9153.25	1.0337e+06	8441.5	5169.5	281378	4346	35660.2	354660	96301.2	503064	3394	3525.5	3565.75	3269.5	3936.5	3766.75	3282.25	4303	3237	385226	8715.5	11005	23445	4936	7181.5	158186	199663	121852	65776.8	5603.5	5420.25
39	D7	4.01622e+06	91178.5	75804	480547	6934.75	377880	1717593	1.38763e+06	1.44945e+06	73379.5	3460.25	22243.5	2996.5	4001.25	8071.25	3390.5	5860.75	3951	2.88974e+06	34649.5	6903	905850	6032.75	35264.2	1659953	523124	2459040	3836.25	3790.75	3861	3347.25	4194.75	3735	3467.25	5587.25	3539.25	559346	16191.8	17197.8	67498	6336.5	9671	393023	544844	200692	86466.8	8196	7625.75
39	DE	3.24315e+06	73221	112844	431602	6242.5	562354	1.42111e+06	1224195	1.37213e+06	5543.5	3751.75	12148.5	2945.25	3987	3459	3092.5	4210.5	3152.5	2.89895e+06	18999.5	6153.25	442818	5845.5	34379.5	742634	412399	1003558	4163.5	3588.5	3996.75	3263.75	3947.25	3680.25	3332	4882.75	3265.75	409929	11460.2	17062.5	66568.8	5677.5	8839.5	259687	302624	228116	57796.5	6551.5	6553
40	D0	15742.5	8483.5	175420	12644	4417.25	160386	930326	1.40187e+06	100086	6199.25	3551.75	4899.25	2994	6309	5941.25	5232	23520	6093.25	5967	4202.25	5218.5	4425	4538.75	79138.5	30388	43768.5	7886.5	3800	3797.25	3920	3439	4101.75	4077.25	3448	4519.5	3348.75	1.52475e+06	37275	8579.5	56404	24475.8	8387	92710.8	467322	302332	237005	37797.5	105627
40	D3	83241.5	11109.2	247852	85465.8	4789.5	207077	1121204	1721083	475824	7389	3806.5	5203	3504.5	5922.75	5879	6986.5	22105.8	12341.8	10402.5	4574.25	5377	6673.75	4434.5	59326.2	34169.8	44849.8	15859.5	3654.5	3640.5	3900.5	3333.5	4018.75	3846.25	3512.5	4171.5	3310	1.35133e+06	34548.2	8410.25	93005	68231.8	8140	133318	456834	240006	398605	82697.5	82090.5
41	D0	51720.2	15858	21860.8	4415.5	4498	302500	13691.8	32343.2	46805.5	9127.5	3574.25	4328.75	3001.25	4184	15312	3126.5	8752.75	4859	36010	4467.75	3923.75	9732.5	3911.75	3868	45776.5	36041	26057.2	3324.5	3600.5	3587.75	3252.5	3905	3875.5	3263.5	4468	3357	585161	16234	8148	26571	5751.5	13790	46693.2	68963.2	110762	109140	5377.5	16649.5
42	D0	11110.8	4341.5	5766.5	3854	4468.5	59860.2	4027	6679.25	4580	121881	3527.5	9559	2986	3927.25	98633.8	3095	13937.5	3066.25	10426.5	3955	5540.75	3165.25	4230.5	561286	3513	333646	3536.5	3502.5	3740.25	3644.5	3215.75	4029.5	3902.25	3372	4321.5	3232.25	40026.5	9248.5	15206	4698	6309.75	20270.5	14129	53694	21314.8	86336	5636.25	71713.8
42	D3	18887.5	4071	4722.25	3486.5	4379.75	25331.8	3931.5	55073.5	4270.25	147696	3581.5	6236	2970	4055.5	43904	3669.5	47304.8	3345	86538.8	4116.75	5227.5	3686	4108.75	467183	15424	1009993	6950.25	3114	3572.5	3483.75	3166.75	3981	3690	3260.75	4284.5	3225	383634	13910	12791	24421.2	5338.25	14081	69067	143424	111000	209006	7320.5	48637
42	D7	61306.2	3879	4851.25	4074	4460	29057.2	10395	105267	22726.5	159896	3534.5	6504.25	3635.5	4084	52628	6456.5	69325.5	11377.5	293990	5811	5841.5	17091	4025	848578	75951.5	1.09095e+06	70479.5	3167.75	3536.25	3655.75	3112.5	3969.5	3803.75	3184.75	4242	3223.75	862927	19113.5	12569.5	69083	6329.5	15258.2	211750	202166	192374	445965	15371	51144
42	DE	46025	4154	4789	7859	4452.5	141148	17920.5	85886	51632.8	213858	3629.5	9233	5867.5	4644.5	145071	14719.5	112013	48848	233444	5474.75	5478.5	30867	4253.75	2.74086e+06	90313.2	1089946	142243	3407.5	3561.5	3449.25	3119	4002.75	3846	3249.75	4019.5	3093	604734	11854.2	13146.5	46269	6562.5	17970.8	129594	82038.5	77865	298469	8164.5	48997.8
43	D0	13863.5	8167.5	327941	3534.25	4809	4367.25	4065.5	12582.2	3713.75	81618.5	3800.25	21892	4632.5	3913	44665.8	12534.8	50868.2	18224	5888	3565.5	5161.5	3183.75	4147.75	3776	3445.5	6541.5	3376.75	3468.75	3904.5	4131.5	3442.5	3972.25	3849	3670	4610.5	3438	18806	5033	12300.8	3763	5023.5	4434.25	4987.5	34399.5	23472.5	20567.5	5438	13986.8
43	D3	22346	8117	328513	3781.75	4810.5	4475.5	8361.5	36581.5	6811.5	17120	3505	33673.5	2946.25	4112.25	4372.75	2957.5	9037	3294.25	12271.5	4017.5	5164.5	3634	4150.25	4157.25	4056	7732.5	3981.5	3654	3770.5	4007.75	3307	4170	3896.5	3331.25	4382.25	3325.5	37928.8	5270	12222.8	4825.5	4934	4405.5	11529.2	62989.5	25511.5	26892	5171	14720.2
43	D7	140898	8172	301052	12182	4763	4793.5	59168	242918	61287.2	7704.5	3356.25	12444	2901.5	4179.5	58570.5	4179	16092.5	3373	107728	4541.75	5383.5	6107.5	3877.5	4066	19714	29797	19687.2	4580.25	3800	3770.75	3138.5	4004.25	3932.5	3307	4844.5	3330.75	194149	7085	12192.5	10963	5147.25	4652	34732.8	157157	48789.5	69439.5	6367.5	13409
44	D0	6111.75	5077.75	85996.5	3793.75	4376.75	5010	4327.25	9667.25	4502	9462	3357.75	7063.5	3030	3934	3558.75	3103.5	19806.5	3026	3449	3645	3888	3177	3882	3932.75	3364.75	4142.5	3045.5	3539.75	3595.75	3825.5	3120.25	4023	3720.25	3125.5	4204.5	3176.5	19961.5	4569.5	62947.2	3905	5757.5	4038.75	4191.5	6170.5	16651	23734.2	4517.75	6951
45	D0	13164.8	5043.25	148998	3413.25	4565	26816.2	3790.75	6072	4076.25	22063.2	3654.5	22560.8	3075.5	3958	4335.5	3151.75	5166.25	4597.5	78277	4839.75	4533.25	3389.75	4088.5	3965.5	3754.75	8262.5	4161.25	3290	3608.75	3602.25	3304.25	4104.75	3826	3151	4110.5	3298.5	25710.5	9331.5	11760.2	7106.25	5152.5	21612	14453.2	36124.2	26343.8	29644.8	4709.25	6317.5
45	D3	438683	6168.75	179152	5350.25	4455	33235.8	11067.2	19588	15647.2	882518	5659.75	15205.8	3487	4352.5	4332.5	3936.75	6786	10940.5	5080.25	4259.75	7476.25	3203.5	4024	43728.5	3365.5	4397.75	3472.5	3719.5	3756	3641	3180.75	3988	3735	3332.5	4302.5	3327.75	374610	14191	12315	19790.5	5570.5	22045.5	119125	344547	59425	217162	27931.8	5387
45	D7	1.97388e+06	14427.2	141341	105418	4830.5	24943.8	351535	278303	420513	734146	4852	14108.2	5455.5	5010	4728	13648	16283	113253	5173	3755	3836	3262.5	3989	3718	5304.25	9349.5	3297.5	3626	3850.75	3831	3277.5	3835.75	3751	3453.5	4342.5	3409.75	887884	20452.2	11978	148152	7294.5	22386	815270	1.27469e+06	396412	1718940	72519.8	7362
46	D0	638639	18442.5	252311	133108	5478.5	739934	591623	660654	508376	17254.8	3620.25	21074	4995	4421.25	90534.5	16968	50699.5	41015.8	133902	5179.75	203071	22709.8	4518.5	636254	63976.2	139448	330243	3540	3652	7425.75	3177.5	3945.75	33202	3560.25	5087.25	9176.75	1.62963e+06	22539.5	30863.5	131349	5958.25	8691.5	247142	53179.5	72067	27962.2	5444.5	5592.5
47	D0	14908.8	4293.75	4480.25	3847	4877.5	4309.5	3719	5626.5	3920.5	55533	3861.25	4036	3239.5	5821.5	3745.25	3352.25	7077	5937.75	177480	6057	7514	34740.8	4674.5	50823.5	156686	583164	133305	4246.25	3949.75	3889.25	3336.5	4095.5	3827.5	3410.5	4531.5	3344.25	30858.8	5034	5581.75	23406	5205.75	4557.75	56840.8	50580.8	243540	29977	6114.5	10948.8
48	D0	6559.5	6185.25	197525	3488.25	4299.25	158894	3643	5836.5	4034.5	160533	3546.5	6086.5	11987	4047.5	5224	49303.8	135158	192064	4857.5	4064	3765.75	3141.25	3982	4892.75	3354.5	4617.5	3102.5	3346.75	3693.5	3676.25	3267	3814.25	3678.5	3348	4219.75	3158	15342.8	4399.75	38116.8	3713.25	5302	5183	3949.25	7249.25	28769.8	58569.5	36160.2	60435.2
48	D3	5703.75	5332.75	91268	3619	4490	69669.5	3744.25	5541.75	4024	10683.8	3500.25	15175.2	2879.25	3847	3937.5	3045.75	3836.25	3323.5	5633.75	4140	4237	3387	4487.75	5075.5	3844.75	5112.25	3615.75	3354.75	3768	3680	3200.25	4094.25	3814	3389.75	4277.5	3096.5	11667	4399	29780	3856	4650	4762	4050.5	6374	22596.5	52605	22544	28829
49	D0	361858	42690.5	150797	13581.5	5845.75	1.00177e+06	105934	1.35666e+06	77492.2	34614	3200.75	6664.5	2938.25	3860.25	49837.8	3086	8231	3045	64004.8	4185.5	6488.25	4362	4221.75	84149	8469.5	25836	8046.5	3304.5	3587.25	3610.5	3244.5	4018.75	3762	3281	4255.5	3207.75	194804	8335.5	13048	536246	9474.25	28957.5	852421	173692	1.15053e+06	186782	6374.5	8132.5
49	D3	571147	23421	77243	88908.5	5329.75	557032	379732	1.55792e+06	294263	8889	3624.75	16955.5	3073.5	4098	9159.75	3455.25	6866	3747	146958	5786.5	6286.5	11420.8	4478.75	75175.2	37629.5	52299	23636	3892.5	3866.75	4018.75	3418	4288.75	3963.25	3561	4704.75	3316.25	191108	8384.25	13176	605874	8188.5	22905.5	1.04268e+06	232795	1.18475e+06	304938	5767	6825
49	D7	2.15764e+06	45886.8	137110	474702	6360	926538	1912604	2.60856e+06	1.23339e+06	16233.8	3352	7619.75	2968	4011.5	3582.75	3220.5	5353.5	2961.75	502668	10505.5	6841	41268.2	4445.75	81098	113115	126440	73265.8	3170.5	3674.75	3807.75	3194.5	4033.25	3673.75	3156.25	4121.75	3119.75	202531	8773.75	19661.8	569114	10274.2	24463.5	925366	311688	1.01416e+06	730083	5861.75	7671.25
49	DE	1.77969e+06	48426.2	118182	619360	6375.25	825973	1824800	2.53056e+06	1617316	23386	3602.75	11537	3020.25	3981	14012.5	3263.5	6153.5	3379.75	381435	10890.5	6592.75	41814.5	4660.25	49808.5	100704	147932	94428.5	3404	3547.75	3776	3237	4062.75	3702.5	3284.5	4294.25	3147	71750.5	8017	15713.5	540035	9861.5	29762	893395	121778	1.08418e+06	800090	5931.5	6611.25
50	D0	7204.25	5445.5	71167	3659.25	5208	708350	4097	7594	4804	5600.75	3895.25	5508.5	3395.75	7731.5	44854	6252.5	6457	3407.5	3685.5	3765.5	3842.75	3094	4068.75	4004.5	3437	4033.75	3138.75	3621	3559.5	4330	3361	4175	3881.25	3441.75	4292.5	3256.75	20442.5	5486	24064	6649.5	5132.25	8025	12135.2	24963.8	22134.5	87357.2	6237.25	36313.8
50	D3	97006.5	5183	60774.8	9430.5	5544.5	566996	72276.5	128037	54962.8	18797.2	3547.25	4188.5	6269.25	6771.75	16451.8	25761.5	7882	10057.8	197286	5047	6034.5	35311	4416	1.26256e+06	89862.5	172914	121841	15398.2	3689.5	4511.75	3184.5	3986.25	3814.5	3355.25	6207	3333.5	89614	6085.25	23847.5	22835	4564.5	9048.25	70096	147704	94258.5	183473	7746.5	34969.5
50	D7	312986	6710	51814.2	123083	6215.5	491656	449810	509554	433609	88706.8	3564.75	4637	20938	7479.5	29449.8	182991	27597.5	145780	8168.5	4191	5020.25	3918.25	4035.5	49320	10865	37662	14194.2	11038.8	3872.75	4155	3093.5	3848.25	3805.5	3342.25	12949.2	4270.5	148717	7043.75	22785	55722.5	4785	11054.8	132447	180495	176146	206687	6907.5	30723.2
51	D0	4644.75	3546.75	4203.5	3575	4308.5	5638.5	3507.75	4894	4129.5	15889.5	3418	4193.25	2839.5	4009	34478.5	3140.5	4521.5	2935.5	5600	3946.75	4155.75	3190.25	4106.75	299907	3340.75	5788.5	3425.25	3626.25	3727.5	3991.5	3254.75	4026	3923.25	3350.75	4369.5	3146.25	29211.5	7387.75	43506.2	3937	20697	36259.5	4630	22757.5	14696.8	24130.2	5353.5	9135.75
52	D0	5841.5	3759.5	5060	3330.25	4252.5	6672.25	3418.5	4359	3280	30634.8	4048.25	4267.75	3164.25	4149	4396.5	3719	9356.5	3500.5	10985	4028	5379	3679	4202.75	18487.5	5208.75	7764	8379.75	4341.75	3711	3820.75	3333	4181	3890.75	3432.5	4787.5	3236	117632	4579	12203.2	27620.8	4508	5760.75	40278.8	30841.5	90994.8	113286	6657.5	6105.25
52	D3	54741.2	4089.25	6716.75	3283.5	4341.5	8213.5	4294.75	14288.2	9621.25	53388.5	3548	4229.75	3085	4873	3743.5	3613	8576.75	3890.5	58204	4519.5	5619	8941.25	4221.75	19019	21175.5	17345	31356.5	4057.25	3807.5	3856.75	3316.25	4154.25	3725.25	3467	5491.5	3356.25	669685	7120.5	17494.5	233400	5277.75	6889.25	352282	115923	642738	436255	12570.5	10311.5
52	D7	107594	3962.25	4900	6775.5	4060.75	5561	25905	42956	60164	109986	3775.5	3802.25	3693.5	3933	3995.75	9802.5	9209.25	14434.5	308981	9367.75	6400.5	23675.8	4364.25	20729.5	62734.5	48589	96614.5	3801.75	3826.75	3967.75	3245.5	4050.25	3944	3431.25	4650.5	3150.5	1.03569e+06	8836	16650	367969	5721.5	6886	661892	160948	820548	349979	12031.5	8919.5
53	D0	5022.75	5252.75	54959.8	3458.5	4353	4274	3927.75	6336	18548.2	20501	3475.25	13799.5	3103.5	4026.75	3898.25	3504.25	63070.8	4038.75	3754	3801	7387	3208.5	4227.5	97436.2	3213.5	6121.75	3391.5	3467.75	3839	18178.8	3279.5	3977.5	3929.5	3562.5	4327.5	3224.25	43340.2	5113	17373	7903.5	5178.25	5399.75	26338.2	47926.2	25767.5	39921.2	6248.25	21108
53	D3	26298	6085.75	59442.2	6536	4742.25	4699	17593	23424.2	153092	206497	3849	12494.5	8371.75	3949.5	3860	21559.5	64831.2	96275.2	9703.25	3745.5	6613.25	3182.5	3990	4042.25	5661	6506	3436.5	4439	3803	14841.5	3301.5	4135.25	3860	3397	4409	3398.25	311154	6398	18776.8	28504.2	6565.5	6850.5	92209.8	134435	87687.8	155534	6931.75	40062.5
53	D7	514698	8300.25	43555.2	183773	5088	8196.5	458089	371935	1141084	1.26698e+06	6346.25	7909.25	61395	4227.5	4237.75	170766	103957	605040	4737.25	3868	6934.25	3124.75	3917	3853.25	3172.5	4304.5	3238.25	10267.8	3727	11948	3244.5	4004	3953.75	3461.75	4406	3317	1.07402e+06	10287	21180.2	154778	14772	8186.5	319168	377042	475222	512522	9256.5	48724
54	D0	629397	8741	142174	240102	4434	117960	686531	1.39445e+06	802121	98573.5	4007.5	7905	7060.25	4721	5823	30654	86473.8	140809	166518	4650	4504.75	5276.75	4598.5	4317	22619	67605.8	9019	3406.5	3723	3845	3194.25	4023.5	3782	3323	4404	3242.5	1.1661e+06	11688.5	33732	227980	4814.5	6887.25	341383	201236	524137	231918	12464.2	22900.5
54	D3	1794232	15044.8	101492	523240	4724.75	85003	1357035	2.11466e+06	1.51125e+06	165912	3707	5423.25	8932	4376	4674.5	41084	117918	189863	1.04107e+06	8881.5	5128.75	307999	4260.25	36101.5	372217	104928	523169	3795.25	3632.25	3913.75	3433.75	4068.25	3764.5	3425.25	4621.25	3297	1.34725e+06	15187.8	28853	237343	5204.75	6626.5	307162	187138	582140	243427	12537.2	22539.2
54	D7	2.48263e+06	26085	113050	630672	5295.75	97234.2	1.85369e+06	2.62108e+06	1.89573e+06	278310	3893.5	6067.25	12939	4514	5014.75	70932	174541	237660	29453	4013.25	3726.5	3448.5	4082.5	5091	9724.5	54200	4813	3429.5	3881	3756	3266.5	3928.5	3713.25	3150.5	4191.5	3348.5	1.28154e+06	11440.2	35496	223267	5630.5	7315	309846	157412	524367	164871	9452.25	25387
54	DE	1.90254e+06	20143.5	98250	479684	5180.5	99860	1.53168e+06	2.21619e+06	1581984	387219	4058.5	6577.25	18037	4617.5	5490	82683	156362	296462	324619	6604.5	6537.5	42030.5	4318.25	4290.75	176712	96950.8	243780	3946.5	3583.5	3731	3277	4006	3852.5	3464.75	4422.75	3338.75	820164	10153.5	30207	74131.5	44774.2	7504.5	150273	138710	222014	116615	8978.75	24622
55	D0	4993	3915.5	5445.25	3410.5	4566.5	4947	22495.5	31648.5	3830.25	6994.75	3297	3828.5	2962.25	4549	3530.5	3199	8512.25	2937.5	4109.5	4116.25	7160.25	3318	4381.5	3998.25	3539.25	6496	3736	4102.5	3637.25	3896.5	3296.5	4121	3791.25	3285.5	4292	3223	28371.2	4542.5	7479.5	3467.75	4559.75	3708.5	4438	6639	6532	50814.5	6038.5	8733.75
56	D0	15974.8	4267.75	20843.5	3574	4379.75	4315	3811.5	5215.5	3700	58403.5	3364.25	3974.25	3067.5	4197	3467.5	3103.5	4027	3241	19408	4869	4303.75	3473.5	4347.25	5192.75	3811.25	5665.5	3972.5	4321	3638.75	3795.75	3282.25	4104.25	3715	3391.5	9777.75	3368	66990.5	10882.2	94354.8	3427.25	6982	4237.25	4032.25	8386.75	17963.8	32304	7453.5	7735.5
57	D0	343898	7553.5	36645.5	3511	4270.75	82996.5	6553.75	26300	6815	6458.5	2821	3276.5	2552	3934.5	3267	1668	4509.5	2483.75	10382	4079	6690.5	3691	4535	125863	8874.5	26517.2	4310.5	4232.5	3758	7015	3278.5	4027.5	3828	3340.5	4338	3375	44654	4768.75	7040	52823	4378.5	6927	49611	50007.5	330408	69018	8474	49583.5
57	D3	3.51341e+06	17546	25223.2	207678	5093.5	50981.5	592922	367036	755811	18351.5	3392.25	3606.5	3282	4720	3785.5	5234	7203	4743.5	627844	6057.25	5762.75	25271.5	4443	60557.5	107163	87140	135114	4305.25	3791.25	5579	3245.5	4104.25	3780	3381.25	4228.25	3413.75	207544	6175	5882.5	101032	4515.5	6603	149363	99462.2	747528	439009	9463	38108
58	D0	67572	24027.5	180993	6323.5	5639.75	920326	38646.5	116008	48587.8	37496.5	3661	4856.5	3089	4154.5	4789.5	3353.5	5973.75	10414.8	7360.25	3884	4370.5	3561.75	5672	4545	6538.5	18116	5784	4213.75	3652.75	4423	3294	4271.5	3958.75	3259.75	4223.75	3365.75	23818.5	4997.25	35751	24094.2	6294.5	14566	44981.5	53223.2	77690.5	46441.8	5966	23197.5
59	D0	4975.5	4183	48784	3701.5	4591.75	24616.2	3577	4868.5	3992.75	1.28896e+06	5582.5	21567.2	18967	4495.5	51320.5	101900	162852	203892	6664	3833.25	4709.5	3223.25	4024.75	5956.25	3314.75	4921.25	3409.75	3658	3537.75	3839.75	3305.5	3878	3730.75	3218.25	4042	3175.5	149319	4768	49230.2	6033	4472	19179	8217	26196.5	101021	8483.5	4240.75	49361
59	D3	4280	3816	50335.8	3470.5	4373.25	30787.8	3413	4918.5	3499	122890	2863	25703.2	4608	4315.25	11215	22009.8	47148	13297	6888	3856.5	5067.5	3434	4394	6217	3473.5	4762.75	3998	3335.5	3657	3767.5	3013	3888	3600.5	3279.5	4219.5	3129.25	649303	5243	51399	7331.5	4425.5	19693.5	14263.5	62636.2	142844	48860.8	4701.5	71872.2
59	D7	3701.5	3765.5	46331	3265.5	4009.75	24699.8	3402	4790	3354	2015034	10373.5	9856.5	16273.8	4552	9160	66282.2	188241	225126	6889.75	4090.5	4843	3354.5	4157.5	6176.5	3619.5	5000	3946.25	3184	3499.75	3734.75	3234	4019	3693.25	3262	4368.75	3117	665279	5786	41623	7441.25	4865.5	18682.2	12138.5	50552.5	115132	39690	4653.5	52909.8
60	D0	1.38226e+06	10277	63429.2	87522.8	4856	5329.5	200902	134268	481744	76001.5	3467.25	5013	3662	4355.5	3536	6365.5	20651	39930.2	93691	3804.5	4801	4002.5	4039.5	4136	16221	25581.8	7451	3455.75	3350.5	3621.5	3162	4062.75	3924.5	3331.5	4287.5	3162.25	227396	7837.75	7071.75	16608.2	4866.25	4741.5	59977	246153	80277	422890	9692	9789
61	D0	61279	5876	159930	3637	5138	149093	4175	8930	5459.5	11616	3859	23934	3190	4409.75	11011.8	3331	6735.75	3305.75	69324.5	5748	5345.5	12578.5	4193.75	300704	37569	224366	27834.5	4255.5	3677.75	3738.25	3176.5	4059.5	3946.5	3220.5	4116.25	3275.5	45310.8	8355.25	17439.8	3894.75	16460.2	24722.5	11007.2	34278	12973.8	47421.5	5221.25	44629
61	D3	145876	9097.5	146868	4264	5329.5	148587	9772	38063.2	40624.8	12865	3737	14336	3058.25	4091.5	9504.75	3654.75	7340.5	3936.5	128163	5350	5960	10951	4441.25	64870.2	35094.2	47612	23263	4233.75	3835.5	4149.5	3358.5	4030	3977.25	3585.75	4096.5	3261	63680.5	10251	19613	14011.5	24097.5	31596.5	228254	487390	47403.8	72500.5	5520	36188.5
61	D7	3.09233e+06	95633.8	189644	64435.8	6941	203845	352796	617051	626980	85767.5	4484.5	14612	3624.5	4251.75	8083.5	8086.25	16444	10158.8	12231	4051	4188.25	3488.5	4155	34454.8	5993	8465.75	4935.5	4221	3593.75	3889.75	3171.25	4025.5	3885.75	3429.5	4037	3308.5	504610	17871.5	19923.2	234624	53864	31001.8	887828	1.15578e+06	556279	556820	7161	14265
62	D0	91705.8	4942.5	4557.5	12122.5	4522.25	16708.5	33577	37319.5	119664	1519019	5514	5461.25	8380.5	4162.5	25768.5	36977.5	50673.8	65836.8	3.46824e+06	138289	16060.8	21977.8	8805	17426.5	33960	103858	107686	4282.75	3699.5	3836	3370.75	4085.5	3666.5	7739.5	11203.5	3336.5	167670	27062.8	22704.5	30782.8	6001.5	44713.5	87889.8	801150	98023.8	522148	5712.5	6836.5
63	D0	59357.2	5018.5	131581	9976.75	4752	161906	138783	143933	70398.8	130076	3250.5	16721.5	2994.5	4518.25	15750.2	15607.5	20533	4930	43207	3795.5	4405.5	3648.5	4050	392905	5300.25	10378.8	6337.75	3237.75	3742.5	3855.25	3312	4119.75	3830	3227.5	4390	3144.75	1.04069e+06	39892.2	27765	250795	7733.5	7671.25	233732	105290	742113	528321	37243	55772.5
63	D3	370566	6416.75	231640	79035	4802	295110	820308	894091	326828	156208	3400	14596.2	3568.75	4396	11124.5	64292.5	70742.8	6792.5	159164	4605	4508	7347.5	4340.5	378250	21142	37018.5	19219.5	3569.75	3633	3728.5	3041.5	3943.25	3916.75	3209	4012.75	3163	1.34616e+06	45147	24889	319803	7640	8195.5	296910	137999	886440	661528	43550	32916
64	D0	105130	5187.75	112734	4268	4517	441792	26635.8	135962	30025.2	15914.8	3365.5	4550	3164.5	4717.5	5438	3288.75	11081.5	3907.5	27625.5	4092.5	5091.5	3925	4464.5	182388	7386.5	11998	14762.5	4039	3743.5	3795	3136.75	4147	3759.25	3380.75	3966	3252.5	182236	7258.75	9258.75	27824	5967	6883.5	133170	360614	85660	379026	29500.5	46254.5
65	D0	7371.5	12876.8	121528	3681.5	4604.25	426368	4445	6983.75	4677.5	5323.75	3554	11070.5	3045.5	3977.5	42712.2	3042	4624	3102.5	3892.5	3640.5	3793	3047.5	4075	87702.2	3323	3899.5	3195.75	3803	3578.5	3787	3225.25	3977	3869.5	3154.25	4275	3198.25	8421.5	5550.25	20953.2	3819.75	4318.5	21903.2	4090.75	5573.75	10995.5	61415.8	5328.5	8207
66	D0	4253.5	3881.5	7502.5	3389.25	4077	33627	3605.25	4872	3326.75	6808.75	3504	4178.75	3160.25	4078	4823.75	3448	5399.25	2957.5	6932	3758.25	4616	3225.5	3945.75	886897	3488	4547.75	3656.5	4212.5	3779.5	3904	3285.25	4093.5	3915	3512.25	4389.5	3239	29750	4994.75	30411	3587.5	5098	10200.5	4356.5	8417.25	12155.5	14226.8	4816.25	8435
66	D3	101494	14533.5	257761	5813	4390	659498	134481	261506	45010.8	29021.8	3415.25	7999.5	3009.25	4271	4922.25	3639	13854	3336.5	16454.2	4092	4566.5	3553.75	4273.75	62658.5	55625.5	156346	6537.75	3855.75	3918	3955.25	3242.25	4119.75	3632.75	3397.75	4240	3325.25	512402	8181.75	12697.8	19470	8094	57125.2	146966	407309	94233	222665	25460.8	17700.5
66	D7	840132	18757.8	227030	114170	5162.5	535890	560146	598678	365701	54242.5	3647.75	6724	3420.5	4450	4554.25	6839	24706.5	9507.75	143956	6829	4824	13561.2	4139.75	52193.5	169712	328286	39805	3917.5	3588.25	3951.5	3228.5	4064.75	3678.5	3281.5	4580.75	3257.75	1.37774e+06	13201.2	16310.5	67106.5	8917.75	49627.5	269274	698366	277491	457922	38788	16015
66	DE	149127	10972	157455	7862.25	4584.5	415768	132956	241726	53830.8	45379	3660.25	5159.5	3141.75	4065.5	4336.5	4043.5	10833.5	3777	38659.8	4469.25	4535.5	4305.5	4172.5	57939.2	89527.8	227777	8878	4336.75	3671.75	4071.5	3093	3821.5	3713	3393	4603.25	3283.25	532847	7925	10709.5	16954.2	6035	32966.5	129902	377256	77872.2	149314	13588	10273.5
67	D0	203753	18216	185705	8904	4343.5	298958	80306.2	418986	88006.2	44501.8	3345	15341.5	2987.25	3694.5	19083.5	3505	17335.5	5510.75	1192736	9731.5	21796	16331.2	4192.5	390214	49677.5	12594.2	547445	3569	3685	3691.5	3174.75	3874.5	3872.25	3192	4304.75	3347	91844.2	10558	20279.5	11317.5	4840.25	54007.5	66508	352558	39324	134363	5552.75	11556.8
68	D0	21055	4430	80858	3886	4490	4320.5	21423	48830.5	9796	690126	4618.5	14140.5	5076	5107.25	4469.25	14116.8	14463	118086	4946	3737.5	3654.5	3225.5	4186	3682.5	5095.25	8843.5	3276.5	3377.75	3522	3664.75	3231.5	3908.5	3667	3262.5	4187.75	3247	887513	13722.5	19304.5	661492	5231.5	5093	1079907	216301	1.44172e+06	257983	6400	24492.8
69	D0	17539	15739.8	544874	3886	4707.5	599138	4639.25	83657.8	8556	4776	3550.5	4294	3191.5	4647.5	4577.5	2882.5	9944	3025.25	4965.25	4076.75	6026.75	3614.75	4629	1.40733e+06	4148	6696.75	4229.5	4281.5	3765	3836	3510.75	4140.75	3812.5	3486.5	4223	3591	12818	5612.25	11921	5339	4250.25	6151	8443.5	8081	15213.5	72368.5	5857.25	18628.2
70	D0	2.03119e+06	37457.2	182849	552468	6041.75	357766	1.31478e+06	1166091	1.98244e+06	7218.25	3645	20049.2	3072.25	4098.25	9829.75	2998.75	5657.75	2915.75	68474.5	5460.5	5310.5	12281.2	4283.5	307788	36926.2	223142	27369.8	4176.75	3758	3893	3351.75	4088	3793.5	3517.5	4250.5	3397	574102	8603.5	17323.5	183149	6483	9303.5	315544	415583	344132	41000.5	5404	5621
71	D0	4925.25	4113.5	6369.25	3445.5	4456.5	107492	3520.5	4647.75	3544.5	39211.5	3613	4286.25	2888.25	4204.5	5455	2786	7343.75	3197.5	5332.75	3864.25	6720.25	3253	4222.5	559201	4544	131540	3701	4696.75	3600	3777.5	3105.5	4089.25	4108.5	3385.75	4548	3167.75	17986.5	7685.25	12903	3355.25	4946.5	238994	3721	7793	7316.75	93785	12104.5	41588.5
72	D0	7170.5	6470.75	225905	3393	4613.75	284610	3463	4976.5	4120.75	7949.5	3428.5	4645.25	2875	4134.75	4542	3181.5	4729	2874	4163.75	3844.5	4654.25	3289.75	4027.75	214628	3693.25	6405.5	3338	4037.75	3716	3924.25	3297.75	4177	3864.75	3461.25	4592.75	3204.75	7228.75	5768	19738.5	3346.5	4954.5	12970.5	4625	30278.8	5546	37619.2	4883.5	24092.2
73	D0	33809.2	4327.25	31150	3963.5	4742.5	305976	5308.25	13504.5	7905.25	28821.5	3565.25	4925.5	3262.5	5572.5	35154.2	3178	5792	3286.5	8494.75	3706	7597.5	3075	4174.75	38890.2	3497.75	6330.75	4038.5	3452.75	3720.5	3768	3182.25	4081	3849	3286	4136.5	3247.5	25269.2	5503.25	34917	8506.25	6185	19964.2	17728.8	58417.8	35301.5	122543	11052	32270.2
74	D0	63376.5	24819	230797	11883.5	4568	416666	51338	94148.5	73228.8	51437	3423.5	5258.5	2788.5	4073.5	4176	3743.5	6034	3048.5	8770.5	5291.75	7726.5	4636.25	4309.5	60466.2	7571	11978.5	15625.8	4106.5	3682	3856.25	3275.75	4318.5	3810.5	3297.5	4331.5	3136.25	180682	17046.5	13616.8	33507.5	11387.5	9073.25	59579	271380	129029	530258	48028.2	118178
74	D3	884208	33751.5	262284	275143	5111.25	416290	673216	487188	901907	42289	3736	6141.5	3001	4130	4576.25	7253.75	13838.5	3777	73722.5	7242.5	12201	13107.5	4554.5	100330	62455.2	47754	135098	3786.25	3825.5	4029	3463.25	4110.25	3760.25	3511.5	4340.25	3383.5	701311	34647	13581.2	134792	11630.5	8984.25	240274	700596	436134	1.74358e+06	81817.5	66579.8
74	D7	1327426	31049.5	219705	367599	4567.5	302359	1.0124e+06	556150	1.28676e+06	44498.8	3714	5931	3371.25	3975	4099	13215.2	14787	4006.5	135711	8838.5	10533	25940	4588	83240.2	113010	95589.8	219350	3741.75	3697	3801	3334.5	3968.75	3767	3397.75	4362.75	3503	994752	48313.5	12443	165755	11683.5	8530	289962	699903	484422	1586452	74182.2	35200.2
75	D0	33601.5	4099.5	12066.8	5482.25	4419	18292.8	19375.8	21316.5	63492.5	16729.2	4504.25	3778.25	3083.75	7586	4126.25	3644.5	4938	3683	483274	10093.5	7654.5	19838.5	13892.5	992334	64917.5	129532	67362	3996.75	3896.75	3870	3286	4104.25	4089.5	3463.25	4346.25	3292	982082	12291.8	25539.8	33196.5	11106.2	20185	168491	990848	125311	956948	11047.5	30010.5
76	D0	25048	3596.5	21006	3720.75	4216.25	20249	5860	5975.25	6830	7331.5	3767.75	14932.5	3115	4797.5	118563	3501	19146.8	4497	4201.5	4049.75	3956	3212	4051.5	287072	3456.25	4511	3503.75	3527	3499.5	3657.75	3279.75	4042.25	3636.5	3264.5	4171.5	3073	17413.5	5063.5	15167.5	3586.5	5654.5	14511.2	4364.25	9296	7844.75	10034	4280.25	12112.5
76	D3	6493.25	3972.25	12435	3524	4624.25	23034.2	4036	4892.5	3715.25	312956	4109	4480.5	16968	4157.25	17360.5	176183	962644	112152	4526	4144.25	3845.5	3125.25	4003	271448	3380.75	4504.5	3467.25	3585	3808.25	3698.5	3257.25	4186.5	3799	3244.5	4354.75	3265.5	55272.8	4613	13313	4055.5	5485	14111.5	5943.5	17158	11162.2	12648.8	4557	12595.5
77	D0	7095	6478.75	84215.5	3665.5	5929.25	118874	4046	16213.2	4402.75	65910.8	3253	9571.5	3178.25	4030	13117.8	7409.5	29352.5	4232.25	7762	3995.25	4764.25	3346.5	4077.25	44504.5	4122.75	18622.8	6205.5	3401	3610.75	3681.5	3222	3743.25	3762.75	3283.25	4103.25	3250.25	10319	4619	8987.5	4831.75	7219	10499	9157.25	35694.8	16574.5	35059	5406.75	8763
77	D3	8198	7495.75	115106	4376.5	6761.5	162424	12726.2	107778	15095.5	77850.5	3456	5698.75	15634	7051.75	29930.2	164728	34045	145266	8767	4535.5	5116.75	3890.5	4319.75	47761	11167.5	37377.5	14415.5	3461.5	3610.5	3591	3151.5	3953	3811	3379.25	4256	3117.5	21905.2	4927.5	10417.8	12184.8	7728.75	13161	29523.8	151890	55660.2	42770	5808	8724
78	D0	7864.5	23893.5	206416	3653	4690	349877	22052.5	22112.8	9061.5	13938.8	3419	5326.5	3029	4247.5	4104	3179	7329.75	3049.5	5415.5	4385.5	6202.25	3484.75	4174.25	705579	3698.75	33149.5	3566.25	4177.5	3922.5	3840.25	3315.5	4074	3890.25	3432.5	4408.75	3174.5	46028.8	6459.25	11799	5748.5	5718.75	7374.5	21217.2	25874.2	18785.2	163547	11612	36602.5
79	D0	96081	18961.2	216684	27030.5	5273.25	438391	225022	389360	243337	56594.2	3422	4028.75	2974.25	4599	4045.5	3723.25	16549.5	4862.75	21292.5	3882.5	3855.25	5017.25	4257	15655.5	27734.5	86488.5	17455.5	3912	3545.5	3738	3517	4078.5	3853	3823.5	4466	17518	87327.8	28249.8	73132.2	20498	20000.5	24304	199272	262882	140345	29804	5149.75	8160.5
79	D3	299964	15599.8	166357	211176	5458.75	297644	846576	1028465	852564	397192	4163.75	3892.5	3480.25	4005.25	4156	6398.5	48705	16165.5	118388	4756	4209	27691.5	4124.5	17976	160388	431189	120297	4172	3845.5	3958	3757.75	3947	3871.5	4300	4274.5	43091	225975	22188.5	61241.8	52161.5	18746	20644.8	520856	364112	194849	30921	5039.25	5808.75
79	D7	478294	13383	119711	647138	4953.25	220898	1.70038e+06	1.76238e+06	2.21736e+06	608549	5041.75	4150	4376.5	4323.5	4275.5	7215.25	53940.5	18175	114779	6272	4451	59785.5	4522.5	14385.5	263606	937326	278787	4142	3978	3819	3859.5	4065	3810.5	4107	4476	24598	357024	35258.2	69121.2	110688	51160.2	33841.5	1051559	492473	282610	51945.5	5379.25	6086.5
80	D0	12168	27406.8	41364	4143	4836	574402	5244.25	7624.5	6984	36583.5	3663.25	3771	3660.25	4342.5	4660	9412.75	13534.8	10445	15838.5	3798.25	5305	3265.25	4192.75	4521.25	3396.25	4462.5	3848	4436.5	3732.5	3835.5	3192.75	4146.75	3764.25	3481.25	4227	3173.25	18695.5	6745	12579.2	3665	5532.5	13019	4315	8309.25	11695	53312.5	4522	8590.25
80	D3	15206.5	30191.5	54453.8	3562.75	4352.75	722024	3779.5	7358.25	3842	5667	3432.5	3587.75	2750	3808.5	4020	2906	3829.25	3250.75	14130.5	4136	5082.5	3326.75	4083.25	4198	3342.5	4784.5	3705	4049	3818.75	3793.25	3335.5	4028	3829	3354	4117	3108.5	108967	8149.5	14443	4619.75	5205.5	13421	5626.5	9922	16789.8	50809.5	4891.5	8446
80	D7	400347	22284.5	51755.8	4151.5	4816.25	488708	40298	182062	35066.2	15665	3564.5	3632.25	2812	3916.75	4186.5	3300.5	4839.75	3393.5	106291	4328.75	6243.25	3920	4434.5	4457.25	11786.5	105092	14515	3885	3783.5	3730.5	3176.75	4023.75	3891	3378	4877	3138.25	1716829	53777.2	16716.5	47376	6349	15161.5	74286.8	87170.5	151318	181816	17942.5	8369.75
81	D0	204551	26603.5	229172	13736.2	4561.5	239920	123331	531441	61634.2	42437.2	3880.5	9282.5	3094.75	3939.25	476843	4652.5	16924	3930.5	5191.75	3635.75	3780	3129.25	3981.25	3726	3514	5400.75	3361.75	3402.5	3659.75	4508	3112.25	4163.25	34754.8	3386	4169.75	3167.75	1672029	12444.5	41361.8	20394.5	5493.75	8143.25	30617.5	59045.8	78559.5	40961.5	7007	7834.25
82	D0	27105.2	8202	340964	3882	4904.75	1128519	4305	22423.8	6407.5	81539.5	3441.25	17687.5	3059.25	4472	76390.5	3145	14508.5	2958.5	4348.25	3368.75	5425.5	2874.75	3865.75	6747	3320	4461.5	3051	3440.25	3565	3599.25	3275	3903.5	3767.5	3180.25	4339.5	3175.25	55505.8	4860.75	7953	11539.5	5608.25	9194.75	17284	38209.2	46438.5	85710.5	7559	23465
82	D3	26492.2	7814.5	281415	3800.75	4337	905194	7467.25	162279	14395	67279	3667.75	17772	2983.5	4186	79472	3022	18198	3106.5	4933	3707.75	5624.5	3197.75	4048.5	6758.75	4497.25	5757.25	3812.5	3250.25	3619.5	3830.75	3300.5	4065.5	3730.75	3204.5	4364	3251	79894	5375.75	9146.75	76378.5	5460.5	8658.5	116306	186990	249680	78185.5	7098	21980.8
83	D0	36415	4530	55318.5	3767.75	4468	766731	9776.25	34246.2	23045	61246	3992.5	4542.5	3112.25	4253	9591	3531	8473.5	3873.5	201998	8340.75	6201.5	8405.5	4321.25	25425	20728.8	34405.5	24785.8	3469	3621	3670.5	3227.75	3970.5	3752.75	3339	4128	3183.5	372996	6866	9246.5	47688.5	5748.75	7525	72595	153874	132138	28533.8	4731.75	5077.5
83	D3	200904	5542.75	53343.5	21813.5	4544	618217	124356	266622	143599	185815	3935.5	7068.25	3689	4195	48228.2	63101.5	448958	56403.8	82673.5	4158.75	4277	3243	4033	203895	3597.5	6356	3983.25	3306.5	3669.25	3769.5	3162.5	3970	3766	3448.75	4513.5	3170.5	1319882	23613.5	11909.8	267112	7952	10445.2	435266	788660	690488	86490.8	6533.75	6517
84	D0	1.25928e+06	24798.5	159984	7448.5	5905.75	302275	35642.2	98037.2	62637	206882	3539.5	16114	2923.75	4732.25	23920.5	3268.5	8382	4155.5	4419.5	3730	3744.75	3327.5	4136.5	4045.75	5814.25	36823.8	8674.5	3389.25	3538	3694.5	3253.5	4095.25	3787.5	3307	4143.5	3182	98115.2	7875.5	10580	18290.8	5634	5619	53367	71936.8	108217	235500	6056.5	14051.5
84	D3	4.29049e+06	78205	133436	192395	12255.8	260642	645374	819766	732459	354180	4087.75	9462.5	4972	5119.5	14570.5	10886	26906.5	41483.5	17432.5	3759.5	3929	8829.75	3874	3855.5	48022.2	257888	38605.2	3428	3569.75	3559.5	3097.25	4116.75	3673.5	3539	4226.75	3167.5	299157	8980	9571.5	66096	35490.5	5414	161986	196560	325582	209693	6081	11598.2
85	D0	16118.5	5422.75	16108	3259	5336.25	997522	4885	10838.2	3684.25	73272	3663.25	9369.25	2885.5	4955	17244	3018.5	5850.25	3037.25	9863	3867.25	3955.5	3347	4147.25	15619.5	3326.75	5651	3434.75	10460.8	3780	3796.5	3408.75	4041.5	4654.75	3422.5	5346	3310.75	31803.8	4870.5	17680	3738.5	6239.5	845706	4340	9359.75	22106.5	173708	29521.5	41907
86	D0	4373.5	3794	4109	3341.5	4292.5	4275.25	3536.5	4863	3945	24762.2	3493.25	5688	2873.75	5869	3570.5	3005.5	6546.5	3036	4455.5	3635.5	4014.75	3189.75	4094	4318.5	3361	4515.5	3246.5	3518.25	3708.5	3691.75	3270.75	4071.75	3689.5	3326.5	3865.5	3212.5	9271.25	4886.25	5846.75	3522	4800	4654.5	4034.5	6800.5	6536.25	6515.75	4181.5	5312.5
87	D0	28850	7675.75	116586	3548.5	4733.5	1.10701e+06	5765.5	21057.8	6845	14658	3490.5	4741.5	2971.25	4371.25	45538.8	2944	4308.25	2894.5	4444.5	3701.75	3706.5	3076.5	4449.75	6571.5	3239.25	4803	3132	3296.5	3602.5	3599.5	3176.75	4081.25	3782.5	3225.5	4306.25	3098.5	79610.8	7393.5	50937	5812	5749.5	26341	9249.25	13409	39091.8	64259.2	6651.5	17560.8
87	D3	518454	8957.75	84402.8	5857.25	5248.5	778724	55399.5	208508	31722	323062	3817.5	5278	3203.75	4934	55267.5	3836.75	8223.5	3535.5	104536	4916	4069.25	4015.25	4650.5	6915	5301.75	8579	8241.5	3311	3598	3887	3173.5	4075.75	3727.5	3385.5	4327.25	3097.75	1331804	32258	50340	20803	6345.25	26920.8	108970	78331	265648	119433	8644	21398.8
88	D0	4910	3904	4116	3384.5	4527.5	8697	3571.75	4588	3531	11004.5	3647.75	24318	2972	4823	37383	2944.5	5325	3164.5	6178.75	4011	4811.75	3244.5	4008.25	763495	3401	4196	3220.25	3589.5	3625	3598.25	3239.5	3969.25	3818	3351.75	4227.25	3171	14380	4630.5	51703.5	3623.75	5961.25	42492.5	3827.5	6922	7091.5	16221.2	4660.5	12949.2
89	D0	142539	4118.5	4465.75	3241.75	4231.5	4115	3601.25	19236	3700	22597	3398	5289.75	6119.25	7238.5	39987	26650.2	10237.8	10351.2	5692	4044	5908.5	3232	4048	3966	3521	4732.25	4415.75	41929.8	3660.5	6185.5	3281	4192.25	3706.5	3541	7270.75	3180.5	1166576	30169.5	48296	53545.2	6964.75	7495	92658	508150	281698	494452	30971	11072.5
89	D3	332772	5784.75	4356.5	3576	4605.75	4354	3658.5	45350.2	5429	526219	3642.25	5419	4966.5	4293.75	9146.75	21673.5	28384.8	69201.5	11463	5760.5	5877.5	4468.5	4102.75	4032.5	8766.5	8497.5	19143.5	78309.5	3912	5809.5	3252	4060.75	3649	4831.5	13397.2	3389.5	1.28981e+06	36325.5	44251.5	139127	7044.75	8426.5	208899	549406	607341	721215	54508	15464.2
89	D7	455317	8416.5	4860	4165.25	4887.75	4493	9546	66583.5	25540.8	93956.5	3742.25	6351.5	6563.5	4822.75	42455.2	115898	804199	49071	32360	6348	6375	11635.5	4156.5	4060	43596.8	31980	61123	113414	3969.25	6815.5	3344.5	3955.5	3520	6959.5	18355.8	4595	1.28052e+06	30740	50195.5	239112	7454.75	8500.5	288205	535810	799422	765978	49219.5	16195.5
90	D0	1.58639e+06	21740.8	113114	258671	5175.25	97740.5	1127290	1836264	795974	466912	4178.75	3939	3797	3877.75	3609.25	11975.5	7046	9265	430142	10601	4959.5	28876	4741.5	5691	95989	95097.8	133960	5854.5	3873	3955	3526.5	4158.25	3948.25	3644	4714	3536.75	605570	13482.5	11037.5	16947.8	5340	9606	64096.5	166194	80983	818052	236384	8497
90	D3	2600487	36994.5	226846	496496	5456.5	222554	2202477	3146616	1.6539e+06	496620	4118.5	4081.5	3574	3818.25	3957.5	11380.5	9161	9191.5	428252	10425	5230.75	39069.5	4874.5	5564.25	105764	125584	142164	5740.5	3781.5	3931.25	3338.5	4018.5	3862	3391.75	4397.25	3391	537462	12919.5	12794.8	17292.5	5357	11874	67303.8	180699	90217	847470	195112	8635.75
90	D7	1.62802e+06	24435.8	131628	350088	5092	125031	1.45152e+06	2.16779e+06	1.12069e+06	428004	4091	4110.25	3742	3777.5	4078.75	9137.75	9593.5	7989	300953	9857	5052.25	27626	4794	5765.75	78869.5	118673	103699	6243.25	3747.75	3814	3369	3893	3765.5	3484.75	4501.5	3429	390956	11111.5	12268.8	16002.8	4985	9688	55631.2	161590	70893.8	610744	122114	8299
91	D0	45951.2	10657.8	47850	3939.75	4467	332607	6281.75	12050.5	10255.5	11955.2	3944	5637	3036.5	17461	16042.8	3180.25	14538	3058.25	3384637	119318	13546.8	25691.5	8003.5	15123	58125.8	87299.8	104963	3373.5	3867.75	29213.8	3164	4260.5	3828.5	3406.25	4109.5	3315	8409	5809.25	10126.8	4865	4913	12141.8	5751.25	12006.2	11586.5	33090.2	5604	7097.25
91	D7	3.34755e+06	70886.5	38150.5	155094	8177.5	218684	905996	501538	672266	62947.2	3910.5	5540.75	4277	17143.2	8737.25	27115	29200	45214.5	66417.5	4667	5507.5	22006.5	4166.5	16618	102490	110899	110708	3736	3759.5	26788	3129	4003	3777	3284.5	4182.5	3306.5	447983	16866.5	12140	66997.2	8228.25	12748	171092	227223	217537	1554686	75970	10028.5
92	D0	15090	6641.5	262550	3670	4920.5	706399	10251.2	34759.8	10364.5	86295.5	3393.5	4510.5	3265.5	3905	4901	4407.5	9056.5	9738	30848.8	4286	5557	7825.75	4291	38343.8	16358	9261	24418.2	4416.75	3731.75	3779.5	3254.25	4034.5	3905	3302	4141.25	3772	14888.5	5057.75	9528.25	12253.8	5598	9205	19026.2	30191	62109.5	157489	13428.5	48403
92	D3	175150	8376	274640	10611.8	4715.5	690523	150714	347362	121959	540977	4224.5	4316	3477	4356.25	4810.25	5402.25	9696.75	20056	20180.2	4249.5	5931.75	3979.25	4346.75	48633.8	8381.5	18890.2	8653.5	3594.5	3681.25	3882.5	3230	4017.5	3888	3401	3955.25	3486.5	144898	6686	16581.5	54645	7017.75	12516.5	117056	167276	458804	402896	22182.5	78392.2
92	D7	1.08121e+06	11078.2	294170	175676	5220.5	752409	912860	1.12581e+06	921868	1.44157e+06	9189.5	4748	3955.5	4470.25	4995.5	6599	12510	12752.5	79976.8	4363	6116.5	16338.8	4333.5	43614.5	39246	54388	28751.5	6979	4063	3945.25	3572.75	4143.75	4193.75	3588.5	4609.5	3470	299222	10901.5	16258.2	95022	7330	11963.8	143832	218752	256638	1098542	38967.2	52741.5
93	D0	1118730	45485	22988	12877.8	5501.75	598252	80784.5	309522	105160	983337	3973.25	7174.75	3470.75	5386.5	102398	5654.25	39352.8	28266.8	75715	4610	4111.25	3921.5	4025.25	1100149	8228.75	387323	6872.5	4127	3566.75	3791.75	3099.75	4107	4006	3329	4355	3207	302832	6239.5	8873.5	55276.2	5313.75	9114.5	85968.8	34371	149075	81256.5	6429	30974
93	D3	2.8202e+06	113840	25574	134108	6494.25	623229	650270	919643	628136	973349	4474.5	7710.75	6110.25	6279	116854	31794.5	82783.5	115625	152744	4818	4299	14615.2	4064.75	1325809	49349.2	490558	35479.8	3660	3589	3948.5	3127.5	3843.25	3831.5	3146.75	4109	3147.25	328112	6305.5	8478.5	60720.5	5157.75	8417	127851	52165	174018	129302	6369.25	30785.2
94	D0	10534.5	5573.5	253670	3651.5	4468	486472	4424.5	9893.5	4874.5	11818.8	3401.5	22134	2939	3981.75	98372	2885.75	6304.75	2838.75	5807.5	3581.75	4877	3165	4080.5	7344.5	3331.25	4917.75	3076.25	3304	3576.75	3605.25	3218	3988	3715	3209.25	4174.75	3278.5	22101.8	6317	29867.5	4635	7054	16794.5	6993	12128.5	16716.5	156486	10065.2	65867.2
95	D0	10376.2	14913.2	238931	3926	4831.25	658442	17189	83534.8	4099.25	9368.25	3421.5	8707.5	5942	3896	19207.8	91486.5	6193	2813.5	25460	4109	4834	4155.75	4115	16470	10080	15742.2	18607	3308.5	3798.5	3857	3300	4080.5	3813.5	3430.25	4234.75	3275.25	14805.5	4894.5	172440	3821.5	5184.25	24441.5	4910.5	7614	6912.5	68823	7040	23518.5
96	D0	252744	12013	147331	25622.8	5081.25	236170	49302.2	67819.5	94627.2	37487.8	3710	5286.5	3104.5	5212.25	4313	3307	13759.2	3422.5	8096.75	3896	7854.5	3361.5	4130.75	96510.5	4442.75	13770	3894.5	4286.5	3687.5	4027.75	3340.75	4031.25	3924	3400	4292.25	3329	367041	11529.8	5016.25	12336.5	4819.25	4781	47263.5	96631.8	44384	61727.5	5756.75	5543.5
96	D3	1433983	10606	81033.2	220428	4750.25	107681	305669	367781	613149	26240.2	3680.25	4895.75	3225.5	5279	4035.5	4035	14492	4333	71329.5	4606	7060.5	5696	4311	60990.5	22053.5	104887	12283	3720.25	3636	4059.25	3284	4089.5	3868.75	3380.25	4413.25	3309	1.50837e+06	28920	6044.5	68509.5	5583	5817.5	365058	406111	241695	234252	18400	8237.25
96	D7	2571051	20297	99549	717974	5600.5	127224	1656551	1.65097e+06	3.33258e+06	30688.8	3507	6215	3221.5	5546.5	4256.25	4167.5	20438.5	6322	168515	7712.25	7832.75	30040.2	4798.5	73723	147808	594102	91479	3925.5	3650.5	3839	3470.5	4006	3875	3487.75	4407	3374	1.41581e+06	24957.2	6970.5	86744	6716	6623.25	418902	412040	164170	267901	16936.5	11124.5
97	D0	8028	83050.2	224256	3636	10095	498611	6324	45579	6939.5	27811.5	3697.25	3958.5	2984.5	4412	4631	3558.75	8006.5	3280	9663.25	4184.5	4806	3826.75	4891.75	121826	4186.5	28738.5	3846.25	4140.25	3740.5	3685.5	3275	4125	3895	3325.5	4446.5	3230	36425.8	13740	13571.2	6299.5	21433.8	9281.5	7267.75	25024.2	31125	47304.8	5205	8140.5
97	D3	1.32094e+06	69224.8	193319	429899	8506.5	419982	1.6067e+06	1797472	1504285	254009	3919.5	4659.25	3179	4266.5	4065	6760	247296	4943.75	81875.2	4941.75	5170	13942.2	4901.5	123851	205576	290563	25582.8	3693	3683.5	3615	3377.75	4018.25	3868	3407.75	4575	3269.75	772538	23441.5	13551	463384	17405.5	9229.75	636960	325681	889678	208314	8419.5	15662.2
97	DE	2.28125e+06	62159.8	113865	796283	6777	209682	2.43795e+06	2.40492e+06	2.4265e+06	231103	3881.75	4596.25	5266.75	4154	4021.75	13505	99964	24272	1.08834e+06	19057.8	7744.75	77979.8	5299.5	62632.8	328911	482335	129339	3366.25	3158.5	3122	1708.5	3541.75	1978	3704.5	3716.25	2286	694332	37814.8	14770	337798	14650.5	10405.2	472800	264496	646910	141595	8728	9429.5
98	D0	822130	10542.5	168311	73529	4377	595808	296798	553576	389152	519525	4029.25	3743	3615.25	4612.5	4484.75	6272	15354.8	26410.8	396294	6493	4488.75	12172	4469.5	4349.75	91094.5	105169	55584.8	3986.75	3552.75	3941.5	3217.75	4097.5	3890.5	3341	4485.75	3294.75	817598	23899	14401.8	207566	12107.5	7361.25	409390	179152	593347	211654	12343.8	9645.25
98	D3	2131678	33806.5	146340	447944	5288.5	490790	1.8925e+06	1525173	1669142	422775	4127	3687.75	4972	4560.5	4132.5	9051	24399.8	58297.5	960672	11790.5	4811.5	33288	4621	5125.75	220029	300476	98461.5	4760	3634.25	3683.75	3242.75	4103	3733.75	3409.25	4525.25	3397.5	809084	22532.8	13409	294722	10879	7383.25	507298	259532	443976	194396	11140.2	8822.75
98	D7	1.30995e+06	24628.5	85196.2	450542	5223	281629	1.55355e+06	1125322	1.5061e+06	452781	4040.5	3948	5730	4515.25	4033.25	11940.5	26832	82913.5	1014960	21884.8	5527.25	42264.8	5203	6081.25	210806	280501	120500	4433.5	3840	3795	3296.25	3921.5	3768.25	3436	4603	3569.75	608650	16798.5	11884	261274	8382.5	6977	456989	222272	397076	166948	10706	8990
99	D0	9224	7337.5	91640.2	4190	4370.5	4752.75	11488.5	21000.2	39578.5	6418.5	3480	15370.5	2820.5	5088.25	3422.5	3360	9329	3732.5	4690.5	3505	4360.25	3123	3994	3814	5352.5	6483.5	4787	3594	3670.25	4080	3151.5	3926	3687.5	3179.75	6200.25	3017.25	14326.5	4748	6098.25	4705	4360.5	4515.75	10488	22350	14340.5	18864.2	5464.5	19185
99	D3	422878	9616.75	87669.8	39472.2	4688.25	5295.5	190115	299318	299485	55175	3788.5	10913	3955.75	5471.25	3754	9220.75	47304.5	27731.5	132925	3872	4721	8360	3978	3967	85924.8	37351.2	29223	3642.75	3587.75	3976	3308.5	3986	3786.75	3078.5	6288.25	3229	211304	6048.75	6099.5	16233.2	4193.5	4546.5	49340.5	70094.5	41774	268342	9610	15674.5
100	D0	90052	11459	228548	8141.25	4700.5	7599	23979	43803	34419.8	19974	3866	4381	3391	3895.5	3958.75	20642.5	5485	3660.5	52149.5	3903.25	8771.75	3331.25	4196	4092.5	3736	65966.5	5464.75	4544	3954.75	4076	3416.75	4196	3939.75	3592.5	4333.25	3445.5	20489.5	4919.25	14680.2	5139	5339.75	4568	7058.5	37717.8	15666.2	49567.5	7434.75	21425.2
100	D3	212687	7485.5	186172	4386.5	4762	4333.5	15177.5	105980	18448	44306.5	3553.5	4443.25	3137.25	4038.5	3461.25	16958	6700.25	3782	139781	3971	11655.5	3556	4148.25	5520.25	7425	339836	16221	5941.75	3708.25	3737	3466.5	4093	3789.5	3530.5	8500	3412.5	167808	6234	17286.5	12478	5774.25	4769.5	19498.5	103359	54348.5	76801.2	8164	26142.5
101	D0	56769.8	27245	154136	3782.25	4421.75	474486	64926	90614.5	14511	15068	3527.25	3865.5	2986	4301	4615.5	3218	6603	3560.25	16705	4551.5	4536.75	3516.75	4365.75	523555	29174.2	94745	4365	3843	3788	4173	3228	3935	3787	3331	4062	3164	90218	7990	17426	194811	5975.25	36293.2	209464	80839.5	343309	90406	6570.5	24374.2
101	D3	362752	17110	89675	8455.75	4506.75	250064	289786	375748	71035.5	41220.5	3508.25	4050.75	3270.25	4204	4586	4623.5	8667.5	4669.75	153974	4905	4724.5	4560.25	4245.25	388932	209772	635327	9312.75	3842.5	3753.5	4346	3359.25	4045.25	3824.5	3366	4657	3242	876581	24942.5	14738.2	551529	6759.5	25954.2	717703	189155	1.12418e+06	495114	12317.2	13846.8
101	D7	1.93978e+06	34695	124647	199741	5105.5	371115	1272721	1288827	709190	44403.2	3466.75	4382	3257	3948.25	4335.25	6425.25	11966.5	4321.25	319658	8245	5858	25997	4809.5	431773	582232	1.5644e+06	47598.8	3582.25	3668.5	4131.75	3259.5	4335.25	3756	3349	4486.25	3219.5	1.55103e+06	74803.8	19115.5	630150	11287.8	31487	922887	269129	1253072	813970	15214.8	21909.5
102	D0	13680.2	7692.75	83467	3647.75	4484	284084	3594	7475.75	4532	13681	3662.25	4085.5	3079.5	5467.75	3909.25	3259	11978	17077.8	17372.5	4088.75	7431.75	3189.5	4222.5	14984.5	3407.75	7281	4123.5	4169.5	3827.75	4249.5	3242.5	4101.5	3798.5	3544.75	4161.75	3238.75	32818.5	5905	17360	3445	5175	15917.5	4169.5	8570.25	9540.5	19939.8	6923.75	6187
102	D3	10521.5	5851.75	45998.5	3493	4153.75	141002	4100.5	11097.5	4623	11587.8	3618	3932.25	3197.75	5375	3845.5	3255	12503.2	20870.8	22515.5	3935.75	7295.75	3199.75	4266	15529	3673.25	7176.75	4316	4124	3608.5	4221.5	3150	3969.75	3980.25	3409	4161	3288.75	26607.8	5319.75	15307.5	3798	4828.75	14109	7305.25	17825.2	8613	14748.8	6055.5	6189
102	D7	142122	6438	66486.5	8701	4883.5	204074	51759.5	195672	67678.5	18374	3553	3808.5	3044	5446	3810	3641	11667.8	25197.5	249844	4330.75	6879	3908.5	4116.25	15983.8	12656.8	12667.8	7690.25	4390	3932.5	4181	3441.25	4230	3926.25	3564	4564	3571	250821	11272.8	20133.8	11628.5	5200	16259.5	62495.2	120858	43549.8	35243.5	5959.25	6190
102	DE	40244.8	6376.5	75468.8	4663.75	4808	229104	14298	77682.5	20675.5	11993.5	3594.5	3802.75	3036.5	5609.5	3901	3361	11200.2	19682	61917.2	4219	8021	3546	4194.25	19553.2	6399	10205.8	5311.5	4050	3701.75	4298.5	3321.5	3926.5	3804.5	3377.75	4394.75	3383.75	58562.5	6035	14760.5	5175	4474.25	13281	16865	36512.5	15654.5	19023.8	5753.25	5307.5
103	D0	13388.8	4279.25	8727.75	3398.5	4625.75	7141.75	20166	35208	4039.25	62588	3530	9596.75	3330.5	4395.75	12343.2	6490.5	24084	4274.5	7720	3994	4802.25	3421.5	4216.25	43085.2	3876.25	18343.5	6302.25	3186.25	3670.5	3676.5	3309	4009	3829.5	3472.5	4248	3203.25	41140.8	6384	77811.8	24331	4958.5	7780.25	51613.2	40143	77363.8	63889.5	9615.75	30473
104	D0	4174.75	3682.75	23765.5	3381.25	4131	3912.5	3367	5035.25	3403	20947.8	3462.5	4527.75	3121.75	3946.75	3782.5	3389	12978.5	3090	3883.75	3960	6481.75	3317.5	4191.5	4373.5	3663.5	5047	3384.75	3998.25	3795.75	3836.25	3296	4120	3839.5	3476	4126	3327.5	9485	4559	57029.5	3438.5	4433	4280.75	4517.5	6922.5	8081.25	38070.8	7765.75	7458
105	D0	5100.5	4095.25	11692.5	3695.75	4564	4415.5	4073	5611.5	3580.75	3706.5	3275	16517	2929.75	3950.75	7299.5	2967.25	13090	3160.75	3951.5	4002.5	7237.5	3143.5	4104.5	3863.25	3193.25	4414.75	3323.75	3711.5	3555.25	3637.75	3253	4033.5	3617.5	3403.5	4444	3219.5	30279.8	11794	30709.5	3516	5836	4502	6430.5	6790.5	9250.75	7710	5056	8893.5
106	D0	44663.8	5509.5	122529	4694.75	4859.25	79303.2	69911.2	85032.8	11863.2	30532.2	3712	4820.75	3296.25	4420.5	4047.25	4143.25	9475.5	4027	159906	4175.5	7372	4082	4178.75	80827.8	6163	10920.8	6894.5	4162.5	3567.25	3811	3259.5	3902.25	3762.5	3325	4247.25	3081.75	27044.2	4989.75	46602	8881.25	8155.5	16753.5	22399.5	97225	29742.2	86352.5	10078.2	10882.5
106	D3	332047	6544.5	117260	102033	4863.5	66146.8	837453	826354	264394	32435.5	3610.25	3938.5	3207.25	3936	3606	5687.5	10900.8	7552	1046224	5323.5	7311.5	29793.8	4257.75	64490.2	84150	106725	105334	19391	3684	3953.5	3421	4148.5	3869	3316.5	4535	3167.25	133374	6302	117610	78064.5	7398.5	13291	150086	210825	225938	698883	32097.5	9131
106	D7	1.29438e+06	16479.2	108996	593572	4929.75	73814.8	2302311	1.76147e+06	1.78348e+06	28630.5	3855.25	4342.75	3794.25	4029	3974.75	7755	24684.5	9853	512234	13270	8608.5	132990	4586.5	134148	489850	620452	652571	20818.5	3786	4114.5	3462.25	4078	3865.5	3442.75	4302.75	3263	313274	12061.2	201992	195719	10013.5	18211.2	269667	420732	304118	2.21477e+06	141903	12489.5
107	D0	12381.8	21778.8	262174	3673	4471.5	885466	3556.75	19361	4335.5	910525	12785	17417.2	11771	4380.25	12770.8	48363	68449.8	169981	6499.5	5458.5	54886.2	3228	4078	1.65887e+06	3960.75	5330.25	3985.5	3361.5	3705.5	3656.5	3177.5	3815	4132.25	3305.5	4106	3272.25	127495	13964.5	17509.2	4833	66740	34650.8	6352.25	417889	27767.8	388579	59632	87245.2
108	D0	5651.5	3975.25	6749	3606.5	4414.5	5196.75	3978.5	10623	4414.5	26579	3352	12911.2	2985	3973	3414	3069.5	20999	2813.5	17682	3702.25	4434	3054	3985.25	3757.5	3238.75	4195	3289.25	3262.25	3680.5	3691.75	3236	3969	3718.5	3156.5	4233.5	3236.25	285060	12735.5	64133	6027	5593.25	5108.5	22432	239383	22857.8	181866	8545	45004
108	D3	7494	3835.75	4436.5	3538.5	4329.25	4599.5	3596.5	7316.25	4166	100557	3404.5	8017	3013.5	3954	3509	3326.75	21210	3904	158538	4528	4031.25	3339.5	4117.5	4239.5	3895	5369	5338.5	3757	3590	3763	3208.5	3965	3789.5	3204.25	4264	3178.5	1.42806e+06	40478	47643.8	20438.5	6131.5	6069.25	59392.5	457317	85322.5	174582	7852.75	13696
109	D0	10457.2	5798.25	77278.2	3494	4363.5	147656	3839.75	5212	3818.25	13403	4012	9359.5	2886.5	4853.75	75165	4169.5	11923.5	3109.5	644214	6585	66559.8	22464.8	4235.25	4095.25	973299	2024683	105785	3527.5	3645	3827	3259	4110.25	8975.75	3283	4346.75	3303.5	30014.8	5039.25	123506	3698.75	9332.75	27781.5	5909	18417.5	12441.2	107306	7038.25	10011.2
110	D0	10737	5785.25	79791.5	3479.5	4346.75	4141.25	3778.5	6727.5	4905	3782.75	3534.5	3801.75	2969	3968.5	3641	3181.5	3857	2923.75	4096.5	3730	3704	3164	3892	3828.75	3358	4904.75	3198.75	3668.5	3762	3763.5	3336.25	4093.25	3864.25	3508.75	4063.5	3304.25	21112	6018.5	38992	3935	4866	5401	5202.5	8308.5	31295.5	79326	6449	48451.8
111	D0	15776	4693.25	260329	3749.25	4369	1.47778e+06	3880.25	5427	4883	76500.8	3865.25	17068	3023.5	4053	86699.8	3045.75	4207.5	3199	3957.75	3845.75	3900	3405.75	4112	4058.5	3423.5	4679	3230.25	3433.5	3646	3637.25	3222.5	4093.25	3996.5	3332	4232	3241	83956.5	19560	74492.5	4017.25	6407.25	138148	7425	13936.5	9469.5	16081	5308.5	15548
112	D0	1084955	11795.5	152988	226630	4888.75	276054	699838	1072430	831508	76451.8	3698	8286.25	3041.25	4038	50748.5	3577.25	9678.25	4735.25	378816	11205.5	9253.75	48031	6010	1.93407e+06	139373	336725	143038	3899.75	3622	3870.25	3261	4069.5	3830.5	3442.25	4351.75	3507	403174	8165.75	109146	63435	13997.8	25986	138524	415964	178830	224147	8357.5	8204.75
113	D0	7884.75	4891.5	24533.5	3529.25	4648	162005	4277	9565.25	4902.75	9779	3528.5	5415	3074	4062.75	15658.5	3033.5	14532.8	3085	4318	3738.25	7499	3272.5	4344.75	27097.8	3624	5228	3698.5	3395.25	3537.5	3515	3106.5	4117.25	3694.25	3321.75	4261.5	3249.75	14082.8	4943.75	9636.25	4484.75	5405.5	6705.75	8093.25	15236.5	10633.5	27327.8	4755.25	30227
114	D0	5969	3824.75	6109	3418.75	4189	4147.25	3397.5	4883	3846.75	320896	4086.25	5863.5	5193.75	4224.25	9612.25	29156	51283.5	79385	9685	4558.25	20310	3373.75	4128.25	4013.5	3606	4948.5	3676.5	3423.75	3578.25	3661.5	2971.75	4176.5	3688.5	3248.75	4228	3294	108365	7294	37094.2	5173	12803.2	4519	17851.5	70765.2	24692	26873	5607.5	7388.5
114	D3	89634.2	3921	71620.5	3541	4433.25	62457.5	4528	12681.8	4662	22068.2	3581	22286	3142.75	3851.5	3569.5	3190	8860.25	3168.5	4237.75	3716.25	4016	3163.5	3952.75	5131.5	4610.25	10630	3591	3344.75	3639.5	3547.5	3269.75	4000.5	3666.5	3175.75	4013	3274.5	736902	5708.5	5617.5	6942.5	5101.5	5317.25	18323.5	106119	27703	113108	9833	28952.5
[truncated: 566 more rows]
[truncated: 42 more columns]

## Sheet: Sup.Fig.4
	fever	feverish_or_chills	cough	smell	taste	nausea_or_vomitting	diarrhea	congestion	sore_throat	body_or_muscle_aches	increased_fatigue	headache
100242	0	0	0	0	0	0	0	0	1	1	1	1
103798	1	0	1	0	0	0	0	0	0	0	0	0
111637	1	1	0	0	0	1	1	0	0	1	1	1
[truncated: 55 more rows]
